# Supplementary material for: Enhancer regions show high histone H3.3 turnover that changes during differentiation
Source: eLife. 2016 Jun 15;5:e15316. doi: 10.7554/eLife.15316 (PMC4965263; doi:10.7554/eLife.15316)
Supplement: Supplementary file 1. — DOI: http://dx.doi.org/10.7554/eLife.15316.021 [file elife-15316-supp1.xlsx]

## Sheet: TableS1_ES.txt
Chromosome	Start	End	TI
chr16	23113001	23114000	1.8646
chr2	181652001	181653000	1.5799
chr16	23114001	23115000	1.5717
chr2	181653001	181654000	1.5629
chr15	79908001	79909000	1.5399
chr17	45704001	45705000	1.5396
chr17	45705001	45706000	1.5392
chr19	5796001	5797000	1.5236
chr19	5795001	5796000	1.4989
chr11	33050001	33051000	1.4958
chr1	88246001	88247000	1.4441
chr9	15121001	15122000	1.4201
chr6	51410001	51411000	1.3883
chr11	33051001	33052000	1.3721
chr15	79907001	79908000	1.3417
chr6	72382001	72383000	1.3414
chr9	78325001	78326000	1.3385
chr11	33049001	33050000	1.3364
chr16	23112001	23113000	1.3339
chr1	88245001	88246000	1.2812
chr9	15120001	15121000	1.2768
chr6	72383001	72384000	1.2538
chr14	51416001	51417000	1.2145
chr11	48619001	48620000	1.2137
chr6	51411001	51412000	1.2091
chr4	146350001	146351000	1.208
chr1	88247001	88248000	1.2078
chr9	64025001	64026000	1.201
chr3	153570001	153571000	1.1979
chr16	23115001	23116000	1.1971
chr11	33052001	33053000	1.189
chr11	48620001	48621000	1.1861
chr9	15122001	15123000	1.1702
chr18	35719001	35720000	1.1589
chr18	35720001	35721000	1.1434
chr6	51409001	51410000	1.1378
chr9	64026001	64027000	1.1368
chr9	78324001	78325000	1.1353
chr14	115447001	115448000	1.1272
chr19	5794001	5795000	1.1258
chr1	88428001	88429000	1.1214
chr2	181651001	181652000	1.119
chr11	106642001	106643000	1.1165
chr11	69480001	69481000	1.115
chr4	145265001	145266000	1.1128
chr6	122665001	122666000	1.1108
chr1	88427001	88428000	1.1064
chr1	138592001	138593000	1.1031
chr4	133371001	133372000	1.1025
chr3	153569001	153570000	1.0976
chr4	131906001	131907000	1.0891
chr15	98760001	98761000	1.0835
chr9	40614001	40615000	1.0818
chr8	19990001	19991000	1.0723
chr15	79909001	79910000	1.0695
chr13	55348001	55349000	1.0686
chr19	8801001	8802000	1.0645
chr1	180250001	180251000	1.0641
chr11	69481001	69482000	1.0635
chr11	62419001	62420000	1.0621
chr11	6320001	6321000	1.0484
chr9	120041001	120042000	1.0465
chr19	5797001	5798000	1.0354
chr14	51417001	51418000	1.0343
chr11	33053001	33054000	1.0323
chr11	106641001	106642000	1.03
chr17	45703001	45704000	1.0298
chr17	45706001	45707000	1.0288
chr11	97638001	97639000	1.0283
chr12	111929001	111930000	1.0175
chr4	126715001	126716000	1.0154
chr15	103077001	103078000	1.0142
chr7	25675001	25676000	1.0041
chr14	25318001	25319000	1.0014
chr5	33014001	33015000	0.999
chr8	19989001	19990000	0.9961
chr9	78326001	78327000	0.9897
chr1	180251001	180252000	0.9875
chr5	108337001	108338000	0.983
chr2	130104001	130105000	0.9772
chr11	62420001	62421000	0.9757
chr8	19991001	19992000	0.9753
chr10	80644001	80645000	0.9747
chr15	103078001	103079000	0.9738
chr4	133372001	133373000	0.9725
chr4	145264001	145265000	0.9722
chr13	55349001	55350000	0.9672
chr10	23503001	23504000	0.9597
chr5	108506001	108507000	0.9585
chr18	35718001	35719000	0.9575
chr11	6319001	6320000	0.9556
chr5	108505001	108506000	0.9537
chr9	15119001	15120000	0.9507
chr6	122291001	122292000	0.9479
chr6	72381001	72382000	0.9473
chr19	8802001	8803000	0.9439
chr4	146351001	146352000	0.9413
chr6	122666001	122667000	0.9399
chr12	111928001	111929000	0.9346
chr11	97892001	97893000	0.9317
chr14	115446001	115447000	0.9317
chr5	118886001	118887000	0.9307
chr14	51415001	51416000	0.9297
chr1	88207001	88208000	0.9276
chr15	79906001	79907000	0.9272
chr4	149623001	149624000	0.9263
chr14	31825001	31826000	0.9238
chr5	118885001	118886000	0.9219
chr5	108336001	108337000	0.9212
chr7	25674001	25675000	0.9202
chr16	23111001	23112000	0.9183
chr1	180252001	180253000	0.9163
chr17	29181001	29182000	0.914
chr17	26248001	26249000	0.9124
chr2	32820001	32821000	0.912
chr14	115448001	115449000	0.9118
chr18	3005001	3006000	0.9103
chr11	3048001	3049000	0.9019
chr4	131907001	131908000	0.8995
chr17	71097001	71098000	0.8986
chr11	48618001	48619000	0.8978
chr9	40615001	40616000	0.8967
chr6	115755001	115756000	0.8932
chr4	126716001	126717000	0.8923
chr4	149624001	149625000	0.8918
chr17	71121001	71122000	0.8876
chr3	95467001	95468000	0.8849
chr15	98761001	98762000	0.8842
chr5	33013001	33014000	0.8825
chr2	130105001	130106000	0.8798
chrX	166429001	166430000	0.8778
chr15	102224001	102225000	0.8751
chr1	88244001	88245000	0.8704
chr9	120042001	120043000	0.8693
chr9	110849001	110850000	0.8691
chr11	97891001	97892000	0.8676
chr17	71096001	71097000	0.8635
chr15	55707001	55708000	0.8624
chr17	30763001	30764000	0.862
chr15	102230001	102231000	0.8619
chr9	40591001	40592000	0.8609
chr2	153468001	153469000	0.8602
chr7	116667001	116668000	0.8602
chr8	35026001	35027000	0.8599
chr11	6321001	6322000	0.8569
chr6	72384001	72385000	0.8559
chr6	122267001	122268000	0.8547
chr19	44355001	44356000	0.8543
chr17	34247001	34248000	0.8503
chr17	34248001	34249000	0.848
chr9	40613001	40614000	0.846
chr18	3006001	3007000	0.8425
chr1	138593001	138594000	0.8408
chr10	23502001	23503000	0.8397
chr11	3044001	3045000	0.8394
chr17	34089001	34090000	0.8388
chr6	51412001	51413000	0.8388
chr18	3004001	3005000	0.8361
chr17	71122001	71123000	0.8355
chr6	115754001	115755000	0.8346
chr1	88206001	88207000	0.8332
chr5	125864001	125865000	0.8323
chr2	20576001	20577000	0.8322
chr19	8800001	8801000	0.8315
chr7	13618001	13619000	0.8308
chr1	138591001	138592000	0.8295
chr11	33048001	33049000	0.8295
chr7	118214001	118215000	0.8279
chr7	13511001	13512000	0.8238
chr5	121659001	121660000	0.8235
chr2	29929001	29930000	0.8213
chr9	64027001	64028000	0.821
chr7	3221001	3222000	0.8207
chr9	120484001	120485000	0.8194
chr1	55134001	55135000	0.819
chr11	48621001	48622000	0.8189
chr10	80645001	80646000	0.8164
chr7	13616001	13617000	0.8154
chr19	23207001	23208000	0.8147
chr8	19698001	19699000	0.8145
chr5	143664001	143665000	0.8132
chr5	116013001	116014000	0.8129
chr5	65778001	65779000	0.8119
chr6	122266001	122267000	0.8111
chr5	108338001	108339000	0.8092
chr9	40592001	40593000	0.8088
chr9	120040001	120041000	0.8087
chr11	97639001	97640000	0.8083
chr13	114513001	114514000	0.804
chr4	146069001	146070000	0.8019
chr16	48607001	48608000	0.8008
chr6	122652001	122653000	0.8006
chr11	97637001	97638000	0.7992
chr8	19983001	19984000	0.7974
chr6	125111001	125112000	0.7973
chr4	146349001	146350000	0.7967
chr11	50200001	50201000	0.7951
chr15	102223001	102224000	0.794
chr5	147649001	147650000	0.7936
chr10	23504001	23505000	0.7929
chr9	58122001	58123000	0.7919
chr16	90299001	90300000	0.7909
chr11	62421001	62422000	0.7902
chr9	15118001	15119000	0.7902
chr6	122664001	122665000	0.79
chr14	25319001	25320000	0.789
chr7	116666001	116667000	0.7874
chr1	88208001	88209000	0.7866
chr6	148867001	148868000	0.7843
chr1	155300001	155301000	0.7827
chr10	127527001	127528000	0.7812
chr11	6424001	6425000	0.7786
chr5	31937001	31938000	0.7776
chr5	121660001	121661000	0.7776
chr1	155301001	155302000	0.7773
chr11	6425001	6426000	0.7763
chr4	131905001	131906000	0.7763
chr4	145459001	145460000	0.7756
chr1	88248001	88249000	0.7753
chr9	59526001	59527000	0.7744
chr1	55135001	55136000	0.7739
chr14	49274001	49275000	0.7739
chr3	133196001	133197000	0.772
chr4	145266001	145267000	0.7705
chr17	34088001	34089000	0.7703
chr2	29928001	29929000	0.7691
chr4	126714001	126715000	0.7691
chr11	69479001	69480000	0.7689
chr19	23208001	23209000	0.7678
chr6	122653001	122654000	0.7675
chr8	19862001	19863000	0.7672
chr4	116822001	116823000	0.7661
chr2	181664001	181665000	0.7655
chr8	19697001	19698000	0.7654
chr4	116823001	116824000	0.7639
chr17	26247001	26248000	0.7637
chr13	66727001	66728000	0.7633
chr14	31824001	31825000	0.7615
chr17	35284001	35285000	0.759
chr14	25317001	25318000	0.7589
chr11	33054001	33055000	0.7557
chr6	67243001	67244000	0.7535
chr5	143663001	143664000	0.7534
chr11	100184001	100185000	0.7527
chr1	180249001	180250000	0.7523
chr12	111927001	111928000	0.751
chr5	33015001	33016000	0.7508
chrX	166446001	166447000	0.7498
chr2	20645001	20646000	0.7486
chr11	68718001	68719000	0.7483
chr13	110422001	110423000	0.7483
chr7	13617001	13618000	0.7477
chr4	147012001	147013000	0.7466
chr19	44354001	44355000	0.746
chr8	35025001	35026000	0.7444
chr17	35086001	35087000	0.7442
chr19	32801001	32802000	0.7428
chr5	100848001	100849000	0.7423
chr10	127526001	127527000	0.7418
chr18	35097001	35098000	0.7415
chr17	66789001	66790000	0.7404
chr14	76249001	76250000	0.74
chr2	139904001	139905000	0.7397
chr8	44376001	44377000	0.7372
chr11	100183001	100184000	0.7357
chr12	111930001	111931000	0.7352
chr19	9054001	9055000	0.7351
chr19	5842001	5843000	0.7338
chr14	68294001	68295000	0.7334
chr19	44356001	44357000	0.7334
chr9	88414001	88415000	0.7329
chr8	35027001	35028000	0.7316
chr5	65917001	65918000	0.7314
chr17	66788001	66789000	0.731
chr5	65779001	65780000	0.7302
chr15	102229001	102230000	0.73
chr3	95466001	95467000	0.7298
chr5	31936001	31937000	0.7296
chr13	99077001	99078000	0.7293
chr2	75506001	75507000	0.7282
chr19	47092001	47093000	0.7273
chr15	97424001	97425000	0.7269
chr13	114512001	114513000	0.7267
chr17	29182001	29183000	0.7264
chr3	41421001	41422000	0.7264
chr1	138594001	138595000	0.7249
chr7	13512001	13513000	0.7244
chr9	88415001	88416000	0.7236
chr7	118213001	118214000	0.7228
chr17	71098001	71099000	0.722
chr15	103076001	103077000	0.7219
chr15	103079001	103080000	0.7217
chr11	72390001	72391000	0.7212
chr9	110850001	110851000	0.7211
chr17	30762001	30763000	0.7209
chr11	75435001	75436000	0.7207
chr16	55972001	55973000	0.7199
chr17	29180001	29181000	0.7182
chr19	5798001	5799000	0.7168
chr3	153568001	153569000	0.7168
chr15	96518001	96519000	0.7165
chr4	133370001	133371000	0.7159
chr2	153467001	153468000	0.7149
chr17	27767001	27768000	0.7141
chr17	27766001	27767000	0.714
chr1	55133001	55134000	0.7124
chr16	32303001	32304000	0.7116
chr3	35316001	35317000	0.7114
chr18	35721001	35722000	0.7112
chr2	32819001	32820000	0.7104
chr17	37147001	37148000	0.7091
chr8	19863001	19864000	0.706
chr4	132080001	132081000	0.7052
chr2	20575001	20576000	0.7045
chr11	72389001	72390000	0.7044
chr18	75520001	75521000	0.7044
chr13	55347001	55348000	0.7038
chr1	36117001	36118000	0.7026
chr1	180253001	180254000	0.7026
chr6	51408001	51409000	0.7023
chr10	128060001	128061000	0.7019
chr12	69663001	69664000	0.7007
chr4	73904001	73905000	0.7006
chr4	133216001	133217000	0.7005
chr4	116374001	116375000	0.6998
chr11	106849001	106850000	0.6992
chr6	67096001	67097000	0.6979
chr13	110423001	110424000	0.6977
chr6	148868001	148869000	0.6977
chr9	120485001	120486000	0.6969
chr14	27880001	27881000	0.6967
chr17	71222001	71223000	0.6967
chr11	51412001	51413000	0.6964
chr18	75521001	75522000	0.6964
chrX	99378001	99379000	0.6958
chr2	32821001	32822000	0.6954
chr14	31826001	31827000	0.6946
chr4	149622001	149623000	0.6943
chr17	30761001	30762000	0.6941
chr2	162878001	162879000	0.6935
chr5	100849001	100850000	0.6935
chr16	25522001	25523000	0.6934
chr2	20577001	20578000	0.6933
chr3	153571001	153572000	0.6932
chr17	35640001	35641000	0.6921
chr15	98822001	98823000	0.692
chr4	146070001	146071000	0.6905
chr11	106640001	106641000	0.6903
chr17	35285001	35286000	0.6903
chr14	49273001	49274000	0.6899
chr2	20590001	20591000	0.6896
chr8	87365001	87366000	0.6892
chr9	78323001	78324000	0.6887
chr15	5071001	5072000	0.6882
chr5	118894001	118895000	0.6879
chr4	88288001	88289000	0.6878
chr8	44377001	44378000	0.6878
chr12	84919001	84920000	0.6874
chr17	80599001	80600000	0.6869
chr12	88273001	88274000	0.6861
chr6	125110001	125111000	0.6858
chr3	35317001	35318000	0.6853
chr6	122290001	122291000	0.6848
chr3	96147001	96148000	0.6844
chr11	68719001	68720000	0.684
chr2	20644001	20645000	0.6839
chr6	122292001	122293000	0.6833
chr5	108335001	108336000	0.683
chr5	92541001	92542000	0.6829
chr3	35620001	35621000	0.6828
chr3	148882001	148883000	0.6809
chr17	46912001	46913000	0.6808
chr6	122265001	122266000	0.6805
chr10	20775001	20776000	0.6803
chr19	47093001	47094000	0.6803
chr7	13615001	13616000	0.6801
chr5	13982001	13983000	0.68
chr5	118895001	118896000	0.6777
chr17	66829001	66830000	0.6767
chr5	14032001	14033000	0.6759
chr17	46911001	46912000	0.6758
chr14	76248001	76249000	0.675
chr14	122815001	122816000	0.6748
chr6	145224001	145225000	0.6747
chr3	148883001	148884000	0.6746
chr1	180254001	180255000	0.6741
chr5	92542001	92543000	0.6738
chr6	67242001	67243000	0.6729
chr4	146791001	146792000	0.6726
chr10	60879001	60880000	0.6719
chr19	41994001	41995000	0.6714
chr3	89604001	89605000	0.6711
chr7	106626001	106627000	0.6711
chr12	60141001	60142000	0.6707
chr5	123586001	123587000	0.6706
chr18	75164001	75165000	0.6698
chr9	20782001	20783000	0.6685
chr18	77947001	77948000	0.668
chr4	116372001	116373000	0.668
chr11	57784001	57785000	0.6678
chr11	60253001	60254000	0.6678
chr11	76297001	76298000	0.6675
chr5	104153001	104154000	0.667
chr18	35096001	35097000	0.6669
chr11	51410001	51411000	0.6668
chr9	13504001	13505000	0.6668
chr11	76296001	76297000	0.6666
chr17	71214001	71215000	0.6664
chr14	122655001	122656000	0.6654
chr5	104154001	104155000	0.6653
chr4	146739001	146740000	0.665
chr4	116271001	116272000	0.6648
chr5	65916001	65917000	0.6648
chr9	40612001	40613000	0.6647
chr2	144074001	144075000	0.6641
chr11	106848001	106849000	0.664
chr1	59754001	59755000	0.6639
chr17	30764001	30765000	0.6637
chr2	153466001	153467000	0.6635
chr1	88429001	88430000	0.6632
chr11	51411001	51412000	0.6626
chr4	149625001	149626000	0.6626
chr9	40616001	40617000	0.6609
chr1	44878001	44879000	0.6604
chr3	102932001	102933000	0.6603
chr1	72762001	72763000	0.6602
chr16	32302001	32303000	0.6601
chr4	129051001	129052000	0.6593
chr1	155299001	155300000	0.6588
chr6	117877001	117878000	0.6588
chr5	147650001	147651000	0.6581
chr13	58491001	58492000	0.6577
chr17	15127001	15128000	0.6576
chr12	40468001	40469000	0.6569
chr15	79910001	79911000	0.6568
chr7	148145001	148146000	0.6565
chr5	125863001	125864000	0.6564
chr4	86499001	86500000	0.6559
chr11	69729001	69730000	0.6558
chr6	145225001	145226000	0.6558
chr2	103602001	103603000	0.6549
chr11	62325001	62326000	0.6544
chr3	102931001	102932000	0.6544
chr7	13619001	13620000	0.6538
chr5	115768001	115769000	0.6531
chr9	21260001	21261000	0.653
chr15	102225001	102226000	0.6527
chr15	55099001	55100000	0.6522
chr4	116454001	116455000	0.6522
chr3	95468001	95469000	0.6517
chr5	100462001	100463000	0.6516
chr6	148905001	148906000	0.6516
chr9	13503001	13504000	0.6509
chr11	50199001	50200000	0.6508
chr6	125112001	125113000	0.6507
chr4	146685001	146686000	0.6506
chr8	87366001	87367000	0.6501
chr19	25562001	25563000	0.6497
chr17	35641001	35642000	0.6494
chr12	84920001	84921000	0.6493
chr1	44879001	44880000	0.6492
chr4	147071001	147072000	0.6492
chr6	140285001	140286000	0.6491
chr6	87792001	87793000	0.649
chr5	125865001	125866000	0.6484
chr10	21548001	21549000	0.6477
chr7	135134001	135135000	0.6475
chr4	145460001	145461000	0.6474
chr11	95843001	95844000	0.647
chr4	116373001	116374000	0.6465
chr7	3220001	3221000	0.646
chr16	22412001	22413000	0.6455
chr18	24833001	24834000	0.6451
chr7	87159001	87160000	0.6449
chr1	13075001	13076000	0.6447
chr10	80643001	80644000	0.644
chr5	115767001	115768000	0.6439
chr11	33055001	33056000	0.6437
chr16	23099001	23100000	0.6437
chr16	90298001	90299000	0.6437
chr13	115087001	115088000	0.6431
chr7	148160001	148161000	0.6429
chr2	44380001	44381000	0.6421
chr6	122715001	122716000	0.642
chr2	75505001	75506000	0.6417
chr14	122816001	122817000	0.6416
chr1	88426001	88427000	0.6413
chr5	89634001	89635000	0.6403
chr8	114312001	114313000	0.6401
chr7	148146001	148147000	0.64
chr5	108504001	108505000	0.6399
chr18	24832001	24833000	0.6398
chr8	114173001	114174000	0.6396
chr14	122654001	122655000	0.6384
chr2	75507001	75508000	0.6384
chr2	26491001	26492000	0.6366
chr15	55706001	55707000	0.6365
chr17	34249001	34250000	0.6364
chr19	5841001	5842000	0.6363
chr11	77993001	77994000	0.6362
chr2	162877001	162878000	0.6362
chr4	135604001	135605000	0.6361
chr11	62418001	62419000	0.6359
chr13	66811001	66812000	0.6356
chr14	122656001	122657000	0.6355
chr11	9016001	9017000	0.6352
chr7	148637001	148638000	0.6352
chr4	131867001	131868000	0.6351
chr6	148904001	148905000	0.635
chr18	75519001	75520000	0.6349
chr8	126518001	126519000	0.6343
chr8	126517001	126518000	0.6341
chr8	80672001	80673000	0.6336
chr12	29314001	29315000	0.6329
chr2	116805001	116806000	0.6329
chr3	14999001	15000000	0.6329
chr3	88085001	88086000	0.6323
chr7	25676001	25677000	0.6323
chr2	104657001	104658000	0.6317
chr6	100327001	100328000	0.6315
chr1	13074001	13075000	0.6308
chr2	33295001	33296000	0.6308
chr4	73905001	73906000	0.6308
chr1	63226001	63227000	0.6305
chr11	75436001	75437000	0.6301
chr5	33012001	33013000	0.6301
chrX	99379001	99380000	0.6301
chr15	88539001	88540000	0.6297
chr12	29315001	29316000	0.6296
chr11	79945001	79946000	0.6294
chr8	85684001	85685000	0.6288
chr7	3537001	3538000	0.6285
chr1	182819001	182820000	0.6284
chr13	101547001	101548000	0.6284
chr17	37148001	37149000	0.6283
chr13	115088001	115089000	0.6282
chr19	9055001	9056000	0.6282
chr15	7066001	7067000	0.628
chr14	106320001	106321000	0.6279
chr10	66466001	66467000	0.6277
chr17	35970001	35971000	0.6277
chr11	69523001	69524000	0.6276
chr3	133195001	133196000	0.6275
chr1	16089001	16090000	0.6273
chr15	96519001	96520000	0.6273
chr11	57783001	57784000	0.6269
chr7	87160001	87161000	0.6266
chr8	114313001	114314000	0.6253
chr7	50423001	50424000	0.625
chr5	89633001	89634000	0.6248
chr7	118215001	118216000	0.6239
chr4	132079001	132080000	0.6235
chr11	97893001	97894000	0.6231
chr3	65461001	65462000	0.623
chr6	67062001	67063000	0.6229
chr11	106643001	106644000	0.6228
chr11	69728001	69729000	0.6227
chr12	40467001	40468000	0.6227
chr11	87841001	87842000	0.6219
chr1	89122001	89123000	0.6218
chr13	21925001	21926000	0.621
chr13	98203001	98204000	0.6209
chr17	80598001	80599000	0.6207
chr2	144072001	144073000	0.6203
chr5	147648001	147649000	0.6203
chr9	65488001	65489000	0.6203
chr4	146792001	146793000	0.6202
chr4	86498001	86499000	0.6195
chr9	58121001	58122000	0.6193
chr17	71221001	71222000	0.6192
chr4	145263001	145264000	0.6188
chr12	4358001	4359000	0.6187
chr6	148941001	148942000	0.6185
chr1	59433001	59434000	0.6183
chr10	127995001	127996000	0.6183
chr13	98008001	98009000	0.6183
chr7	50422001	50423000	0.6176
chr7	116668001	116669000	0.6176
chr5	118884001	118885000	0.6175
chr2	144073001	144074000	0.6172
chr10	128059001	128060000	0.6171
chr15	97423001	97424000	0.6171
chr17	88392001	88393000	0.6169
chr12	77796001	77797000	0.6168
chr2	163289001	163290000	0.6168
chr18	75163001	75164000	0.6162
chr3	41422001	41423000	0.6161
chr5	124177001	124178000	0.6158
chr8	80621001	80622000	0.615
chr2	181665001	181666000	0.6148
chr19	32802001	32803000	0.6146
chr3	95456001	95457000	0.6146
chr4	126717001	126718000	0.6145
chr4	134484001	134485000	0.6145
chr1	72761001	72762000	0.6142
chr10	84514001	84515000	0.6136
chr6	122716001	122717000	0.6134
chr17	29175001	29176000	0.6129
chr15	5070001	5071000	0.6126
chr13	66812001	66813000	0.6124
chr17	34246001	34247000	0.6124
chr17	29183001	29184000	0.6123
chr7	25290001	25291000	0.6122
chr9	59525001	59526000	0.6121
chr6	70914001	70915000	0.6118
chr11	79946001	79947000	0.6111
chr12	4359001	4360000	0.611
chr7	3659001	3660000	0.6107
chr6	122268001	122269000	0.6104
chr6	29977001	29978000	0.61
chr11	77493001	77494000	0.6099
chr15	61924001	61925000	0.6099
chr8	44378001	44379000	0.6098
chr10	21547001	21548000	0.6097
chr3	96148001	96149000	0.6094
chr14	68293001	68294000	0.6091
chr11	88397001	88398000	0.6089
chr8	19699001	19700000	0.6089
chr7	135135001	135136000	0.6084
chr13	44774001	44775000	0.6083
chr12	88165001	88166000	0.6082
chr4	146128001	146129000	0.6082
chr10	60878001	60879000	0.608
chr7	3538001	3539000	0.608
chr5	116014001	116015000	0.6075
chr12	77795001	77796000	0.6071
chr11	69482001	69483000	0.6061
chr6	100371001	100372000	0.6057
chr11	50201001	50202000	0.605
chr6	100285001	100286000	0.6048
chr9	58123001	58124000	0.6045
chr4	146352001	146353000	0.6044
chr11	60254001	60255000	0.6043
chr3	15000001	15001000	0.6041
chr2	26492001	26493000	0.6036
chr6	67095001	67096000	0.6034
chr2	158180001	158181000	0.6033
chr15	88538001	88539000	0.603
chr2	44381001	44382000	0.603
chr2	104658001	104659000	0.6029
chr1	59755001	59756000	0.6028
chr13	98202001	98203000	0.6027
chr8	87364001	87365000	0.6025
chr9	58097001	58098000	0.6022
chr4	133215001	133216000	0.6009
chr16	55973001	55974000	0.6008
chr9	15123001	15124000	0.6008
chr9	59527001	59528000	0.6007
chr11	88396001	88397000	0.6005
chr6	122678001	122679000	0.6001
chr10	62356001	62357000	0.5996
chr17	15174001	15175000	0.5993
chr11	51413001	51414000	0.5991
chr2	168786001	168787000	0.5991
chr7	133938001	133939000	0.5989
chr15	98821001	98822000	0.5985
chr11	6079001	6080000	0.598
chr9	78222001	78223000	0.5974
chr2	139903001	139904000	0.5972
chr9	110842001	110843000	0.5969
chr3	34660001	34661000	0.5967
chr6	100328001	100329000	0.5967
chr4	45783001	45784000	0.5959
chr12	112786001	112787000	0.5957
chr13	23677001	23678000	0.5956
chr18	77946001	77947000	0.5956
chr19	25563001	25564000	0.5946
chr12	4563001	4564000	0.5945
chr5	116012001	116013000	0.5945
chr11	77994001	77995000	0.594
chr13	8762001	8763000	0.5938
chr2	58479001	58480000	0.593
chr15	96517001	96518000	0.5929
chr6	67241001	67242000	0.5928
chr8	85683001	85684000	0.5928
chr6	140284001	140285000	0.5923
chr17	15147001	15148000	0.5922
chr5	88592001	88593000	0.5922
chr8	19984001	19985000	0.5921
chr16	33061001	33062000	0.5919
chr2	130103001	130104000	0.5918
chr4	116824001	116825000	0.5913
chr15	97425001	97426000	0.5912
chr13	98261001	98262000	0.5907
chr19	41993001	41994000	0.5907
chr1	63488001	63489000	0.59
chr19	32800001	32801000	0.5899
chr5	129662001	129663000	0.5899
chr13	58490001	58491000	0.5898
chr6	100286001	100287000	0.5898
chr16	48310001	48311000	0.5896
chr5	129661001	129662000	0.5892
chr6	55741001	55742000	0.5891
chr9	7799001	7800000	0.5891
chr11	22906001	22907000	0.5889
chr3	35621001	35622000	0.5885
chr16	48606001	48607000	0.5873
chr1	72273001	72274000	0.5871
chr17	35087001	35088000	0.5869
chr17	34029001	34030000	0.5864
chr8	3394001	3395000	0.5864
chr7	125247001	125248000	0.5859
chr14	64120001	64121000	0.5856
chr8	3395001	3396000	0.5855
chr13	99078001	99079000	0.5852
chr19	8781001	8782000	0.5851
chr6	87791001	87792000	0.5851
chr8	80622001	80623000	0.5849
chr7	133937001	133938000	0.5848
chr6	148866001	148867000	0.5846
chr19	9053001	9054000	0.5845
chr11	51409001	51410000	0.5842
chrX	166438001	166439000	0.5841
chr5	123585001	123586000	0.5837
chr5	13983001	13984000	0.5833
chr3	95457001	95458000	0.5827
chr4	12163001	12164000	0.582
chr3	88086001	88087000	0.5819
chr13	64081001	64082000	0.5816
chr12	4564001	4565000	0.581
chr17	15146001	15147000	0.581
chr17	15113001	15114000	0.5808
chr10	24554001	24555000	0.5807
chr9	78223001	78224000	0.5807
chr6	54802001	54803000	0.5801
chr9	114493001	114494000	0.58
chr7	3347001	3348000	0.5796
chr13	96304001	96305000	0.5795
chr5	122903001	122904000	0.5794
chr1	36116001	36117000	0.5793
chr4	147013001	147014000	0.5793
chr7	25291001	25292000	0.5785
chr12	112785001	112786000	0.5781
chr1	59775001	59776000	0.578
chr9	65489001	65490000	0.5778
chr11	95825001	95826000	0.5774
chr16	25521001	25522000	0.5771
chr1	63489001	63490000	0.5764
chr10	127994001	127995000	0.5763
chr4	146348001	146349000	0.5751
chr3	35619001	35620000	0.5742
chr15	96520001	96521000	0.5739
chr11	77494001	77495000	0.5737
chr4	132204001	132205000	0.5729
chr15	55098001	55099000	0.5728
chr6	64972001	64973000	0.5727
chr7	3348001	3349000	0.5727
chr11	69522001	69523000	0.5725
chr9	20783001	20784000	0.5725
chr1	63227001	63228000	0.5721
chr13	44773001	44774000	0.5721
chr11	68208001	68209000	0.5719
chr3	30988001	30989000	0.5719
chr17	30765001	30766000	0.5715
chr17	34030001	34031000	0.5715
chr18	85103001	85104000	0.5708
chr14	58351001	58352000	0.5707
chr6	117876001	117877000	0.5707
chr1	72290001	72291000	0.5706
chr3	133181001	133182000	0.5706
chr2	52818001	52819000	0.5699
chr6	115753001	115754000	0.5699
chr3	65462001	65463000	0.5695
chr10	111666001	111667000	0.5694
chr7	125248001	125249000	0.5694
chr3	156984001	156985000	0.5691
chr2	20591001	20592000	0.569
chr4	10971001	10972000	0.5688
chr16	15084001	15085000	0.5687
chr3	89603001	89604000	0.5684
chr9	40590001	40591000	0.5678
chr3	65750001	65751000	0.5676
chr13	63631001	63632000	0.5675
chr2	29930001	29931000	0.5675
chr11	77718001	77719000	0.5673
chr9	45157001	45158000	0.5672
chr11	20130001	20131000	0.5668
chr5	115925001	115926000	0.5667
chr7	117202001	117203000	0.5666
chr15	25691001	25692000	0.5665
chr12	88272001	88273000	0.5664
chr8	44375001	44376000	0.5662
chr1	37043001	37044000	0.5658
chr1	154941001	154942000	0.5657
chr4	140721001	140722000	0.5656
chr4	147072001	147073000	0.5655
chr12	69662001	69663000	0.5654
chr11	101557001	101558000	0.5649
chr15	55708001	55709000	0.5649
chr8	114314001	114315000	0.5649
chr17	85158001	85159000	0.5648
chr10	12269001	12270000	0.5645
chr17	33958001	33959000	0.5642
chr2	157980001	157981000	0.5639
chr9	110841001	110842000	0.5632
chr16	3351001	3352000	0.5629
chr2	155972001	155973000	0.5629
chr4	118948001	118949000	0.5628
chr13	23839001	23840000	0.5625
chr17	66828001	66829000	0.5624
chr13	98007001	98008000	0.5622
chr11	120206001	120207000	0.5619
chr4	132678001	132679000	0.5619
chr15	98759001	98760000	0.5617
chr2	26769001	26770000	0.5615
chr17	66819001	66820000	0.5611
chr10	66465001	66466000	0.5609
chr1	88241001	88242000	0.5608
chr10	86154001	86155000	0.5608
chr11	20131001	20132000	0.5607
chr1	12734001	12735000	0.5606
chr15	98762001	98763000	0.5605
chr11	62324001	62325000	0.5603
chr10	62355001	62356000	0.5602
chr2	119289001	119290000	0.5601
chr3	89605001	89606000	0.5601
chr17	47640001	47641000	0.56
chr4	146129001	146130000	0.5599
chr15	25670001	25671000	0.5598
chr13	98052001	98053000	0.5594
chr1	182818001	182819000	0.5593
chr3	35623001	35624000	0.5591
chr3	87722001	87723000	0.5591
chr4	88289001	88290000	0.5591
chr13	98260001	98261000	0.5589
chr14	55705001	55706000	0.5589
chr16	8778001	8779000	0.5583
chr8	35024001	35025000	0.558
chr2	116806001	116807000	0.5579
chr14	64119001	64120000	0.5578
chr7	106627001	106628000	0.5577
chr11	120205001	120206000	0.5576
chr17	66830001	66831000	0.5576
chr7	25673001	25674000	0.5576
chr10	56094001	56095000	0.5574
chr17	15175001	15176000	0.5573
chr8	127324001	127325000	0.5573
chr17	71215001	71216000	0.5572
chr15	25692001	25693000	0.5571
chr11	22907001	22908000	0.557
chr8	113333001	113334000	0.5569
chr5	143665001	143666000	0.5568
chr17	15112001	15113000	0.5566
chr4	135605001	135606000	0.5565
chr3	88084001	88085000	0.5563
chr19	23206001	23207000	0.5562
chr4	140722001	140723000	0.556
chr7	30767001	30768000	0.556
chr6	65715001	65716000	0.5558
chr12	52080001	52081000	0.5555
chrX	166436001	166437000	0.5555
chr13	44850001	44851000	0.5554
chr1	84857001	84858000	0.5552
chr9	55064001	55065000	0.5552
chr15	88697001	88698000	0.5551
chr7	97689001	97690000	0.555
chr8	109141001	109142000	0.5549
chr14	122814001	122815000	0.5544
chr4	146931001	146932000	0.5538
chr15	103349001	103350000	0.5536
chr1	12735001	12736000	0.5533
chr16	15083001	15084000	0.5531
chr6	87793001	87794000	0.5531
chr13	63395001	63396000	0.553
chr5	100847001	100848000	0.553
chr2	181666001	181667000	0.5525
chr4	146738001	146739000	0.5525
chr10	85002001	85003000	0.5522
chr17	13117001	13118000	0.5522
chr11	114534001	114535000	0.5521
chr9	48799001	48800000	0.5518
chr1	64779001	64780000	0.5517
chr11	87840001	87841000	0.5516
chr8	80664001	80665000	0.5514
chr4	131868001	131869000	0.5511
chr17	80597001	80598000	0.5506
chr13	118005001	118006000	0.5504
chr14	49275001	49276000	0.5503
chr4	98405001	98406000	0.5502
chr6	39396001	39397000	0.5502
chr7	118212001	118213000	0.5502
chr4	149621001	149622000	0.5501
chr4	132081001	132082000	0.5498
chr5	143144001	143145000	0.5498
chr1	11610001	11611000	0.5493
chr12	77329001	77330000	0.5493
chr16	32304001	32305000	0.5491
chr4	134483001	134484000	0.5491
chr4	147989001	147990000	0.549
chr4	116270001	116271000	0.5488
chr16	90310001	90311000	0.5487
chr10	127528001	127529000	0.5486
chr11	60252001	60253000	0.5485
chr17	45743001	45744000	0.5482
chr2	52817001	52818000	0.5475
chr15	25669001	25670000	0.5474
chr17	88391001	88392000	0.5474
chr10	79514001	79515000	0.5467
chr8	94657001	94658000	0.5467
chr19	7657001	7658000	0.5466
chr9	44219001	44220000	0.5465
chr18	35717001	35718000	0.5464
chr15	5072001	5073000	0.5463
chr7	148638001	148639000	0.546
chr4	128909001	128910000	0.5459
chr9	58098001	58099000	0.5458
chr11	77705001	77706000	0.5457
chr2	163288001	163289000	0.5456
chr13	98263001	98264000	0.5454
chr7	6210001	6211000	0.5454
chr10	79513001	79514000	0.5453
chr3	85940001	85941000	0.5452
chr2	170597001	170598000	0.545
chr16	23100001	23101000	0.5449
chr6	65714001	65715000	0.5448
chr8	13986001	13987000	0.5447
chr4	145854001	145855000	0.5444
chrX	166430001	166431000	0.5443
chr11	68888001	68889000	0.5441
chr17	45744001	45745000	0.5439
chr5	108339001	108340000	0.5439
chr1	15804001	15805000	0.5438
chr1	34160001	34161000	0.5438
chr9	58127001	58128000	0.5438
chr9	108241001	108242000	0.5438
chr1	59543001	59544000	0.5436
chr12	88166001	88167000	0.5436
chr17	37120001	37121000	0.5436
chr19	5799001	5800000	0.5436
chr7	29139001	29140000	0.5436
chr5	22079001	22080000	0.5432
chr11	68887001	68888000	0.5431
chr11	77717001	77718000	0.5431
chr6	66980001	66981000	0.5431
chr14	115445001	115446000	0.5421
chr6	140286001	140287000	0.542
chr17	32863001	32864000	0.5414
chr2	165807001	165808000	0.5413
chrX	99377001	99378000	0.541
chr13	20275001	20276000	0.5408
chr5	118887001	118888000	0.5405
chr6	39351001	39352000	0.5405
chr8	13987001	13988000	0.5404
chr7	36316001	36317000	0.5403
chr3	87721001	87722000	0.5402
chr19	33924001	33925000	0.5401
chr1	39959001	39960000	0.5399
chr15	7065001	7066000	0.5399
chr16	31342001	31343000	0.5397
chr6	67187001	67188000	0.5397
chr2	26770001	26771000	0.5396
chr5	138605001	138606000	0.5396
chr19	7658001	7659000	0.5393
chr14	106319001	106320000	0.5392
chr5	14033001	14034000	0.5392
chr16	31343001	31344000	0.5389
chr14	76250001	76251000	0.5388
chr17	37165001	37166000	0.5388
chr18	35098001	35099000	0.5388
chr4	116272001	116273000	0.5387
chr17	15159001	15160000	0.5386
chr11	103268001	103269000	0.5383
chr1	58467001	58468000	0.5381
chr5	122904001	122905000	0.5377
chr9	58128001	58129000	0.5376
chr4	116375001	116376000	0.5375
chr1	84869001	84870000	0.5374
chr3	88126001	88127000	0.5372
chr19	14738001	14739000	0.5369
chr7	3222001	3223000	0.5367
chr9	55063001	55064000	0.5366
chr18	38796001	38797000	0.5365
chr11	6078001	6079000	0.5364
chr11	53073001	53074000	0.5362
chr4	116455001	116456000	0.5362
chr14	58352001	58353000	0.5359
chr2	180414001	180415000	0.5359
chr10	111667001	111668000	0.5356
chr1	88242001	88243000	0.5355
chr15	76737001	76738000	0.5355
chr17	56429001	56430000	0.5355
chr15	79358001	79359000	0.5354
chr4	146790001	146791000	0.5353
chr17	23737001	23738000	0.5352
chr13	114514001	114515000	0.535
chr17	37149001	37150000	0.535
chr13	44851001	44852000	0.5348
chr15	55100001	55101000	0.5348
chr9	99053001	99054000	0.5346
chr5	143143001	143144000	0.5345
chr1	155341001	155342000	0.5343
chr8	119197001	119198000	0.5337
chr11	95879001	95880000	0.5336
chr17	29162001	29163000	0.5335
chr5	13981001	13982000	0.5335
chr17	15126001	15127000	0.5333
chr7	36315001	36316000	0.5332
chr11	102681001	102682000	0.5328
chr9	64024001	64025000	0.5328
chr11	33056001	33057000	0.5327
