# Supplementary material for: Enhancer regions show high histone H3.3 turnover that changes during differentiation
Source: eLife. 2016 Jun 15;5:e15316. doi: 10.7554/eLife.15316 (PMC4965263; doi:10.7554/eLife.15316)
Supplement: Supplementary file 2. — DOI: http://dx.doi.org/10.7554/eLife.15316.022 [file elife-15316-supp2.xlsx]

## Sheet: TableS2_NS.txt
Chromosome	Start	End	TI
chr19	5795001	5796000	3.2433
chr3	88034001	88035000	3.1384
chr3	88035001	88036000	3.1119
chr19	5794001	5795000	2.8159
chr19	5796001	5797000	2.7901
chr3	88033001	88034000	2.6392
chr3	88025001	88026000	2.5375
chr3	88024001	88025000	2.5272
chr9	78324001	78325000	2.4745
chr4	88288001	88289000	2.3096
chr9	78325001	78326000	2.2947
chr12	112905001	112906000	2.2513
chr3	88036001	88037000	2.197
chr11	120205001	120206000	2.1582
chr5	141095001	141096000	2.0806
chr5	141094001	141095000	2.0369
chr6	48735001	48736000	1.9977
chr4	88289001	88290000	1.9837
chr11	120206001	120207000	1.9654
chr7	94911001	94912000	1.9207
chr6	103294001	103295000	1.9143
chr4	104842001	104843000	1.9115
chr6	10920001	10921000	1.8819
chr16	23114001	23115000	1.8745
chr3	88029001	88030000	1.8705
chr11	106642001	106643000	1.8689
chr6	48736001	48737000	1.8411
chr9	78323001	78324000	1.8247
chr6	36744001	36745000	1.8215
chr5	143663001	143664000	1.8068
chr16	23113001	23114000	1.8059
chr6	103293001	103294000	1.8005
chr3	88032001	88033000	1.7923
chr9	40615001	40616000	1.7879
chr7	94910001	94911000	1.7863
chr3	141973001	141974000	1.7836
chr13	83880001	83881000	1.7762
chr4	104853001	104854000	1.7666
chr3	88030001	88031000	1.7646
chr10	57509001	57510000	1.7584
chr10	57510001	57511000	1.7562
chr10	98731001	98732000	1.7536
chr6	36769001	36770000	1.7488
chr12	112906001	112907000	1.7327
chr4	104854001	104855000	1.7306
chr9	78326001	78327000	1.7303
chr3	88026001	88027000	1.73
chr10	84149001	84150000	1.7278
chr19	5797001	5798000	1.7089
chr11	106641001	106642000	1.7077
chr5	125863001	125864000	1.7064
chr9	40614001	40615000	1.6986
chr5	125864001	125865000	1.6934
chr13	83881001	83882000	1.6896
chr17	10097001	10098000	1.6889
chr4	104843001	104844000	1.6868
chr5	143664001	143665000	1.6828
chr13	111192001	111193000	1.6758
chr3	141974001	141975000	1.6671
chr13	83879001	83880000	1.6644
chr12	112904001	112905000	1.6613
chr7	95073001	95074000	1.6591
chr19	44382001	44383000	1.6558
chr5	29580001	29581000	1.6493
chr18	35025001	35026000	1.645
chr16	23115001	23116000	1.6435
chr6	36743001	36744000	1.64
chr3	126721001	126722000	1.631
chr15	30214001	30215000	1.628
chr7	95074001	95075000	1.6224
chr8	113188001	113189000	1.6197
chr9	71745001	71746000	1.6129
chr9	40616001	40617000	1.602
chr5	29579001	29580000	1.601
chr2	75507001	75508000	1.5972
chr15	30215001	30216000	1.596
chr13	26750001	26751000	1.5958
chr3	88023001	88024000	1.5924
chr15	8609001	8610000	1.5911
chr4	88287001	88288000	1.5885
chr3	105523001	105524000	1.5867
chr3	88031001	88032000	1.5851
chr11	16841001	16842000	1.5842
chr9	13503001	13504000	1.5817
chr11	77966001	77967000	1.5813
chr19	5793001	5794000	1.5791
chr2	146710001	146711000	1.5717
chr11	61343001	61344000	1.5695
chr6	36705001	36706000	1.5664
chr15	8610001	8611000	1.5628
chr6	22744001	22745000	1.5615
chr6	51408001	51409000	1.5587
chr9	37167001	37168000	1.5578
chr5	141096001	141097000	1.5534
chr1	133379001	133380000	1.5508
chr19	8801001	8802000	1.5491
chr11	88397001	88398000	1.5476
chr6	48734001	48735000	1.544
chr5	141093001	141094000	1.5417
chr6	51407001	51408000	1.533
chr18	35026001	35027000	1.5304
chr9	13504001	13505000	1.5287
chr6	36706001	36707000	1.5279
chr11	77965001	77966000	1.5224
chr17	9969001	9970000	1.5197
chr17	9773001	9774000	1.5195
chr11	7106001	7107000	1.5172
chr11	16842001	16843000	1.5166
chr6	10919001	10920000	1.5153
chr9	37166001	37167000	1.5141
chr5	152197001	152198000	1.513
chr7	148211001	148212000	1.5043
chr17	9772001	9773000	1.4994
chr17	10098001	10099000	1.4944
chr10	98730001	98731000	1.4919
chr13	111191001	111192000	1.4916
chr2	75508001	75509000	1.4909
chr9	78322001	78323000	1.4902
chr10	84148001	84149000	1.4896
chr17	9968001	9969000	1.4778
chr5	143662001	143663000	1.4774
chr11	7105001	7106000	1.4737
chr6	36768001	36769000	1.4693
chr2	70960001	70961000	1.4683
chr5	29581001	29582000	1.4646
chr6	36727001	36728000	1.4627
chr2	70959001	70960000	1.4561
chr2	123212001	123213000	1.4561
chr2	146709001	146710000	1.4523
chr15	98760001	98761000	1.4501
chr6	114479001	114480000	1.448
chr6	51409001	51410000	1.4453
chr6	36770001	36771000	1.4434
chr8	97951001	97952000	1.4424
chr1	180252001	180253000	1.4398
chr6	22859001	22860000	1.4393
chr6	72381001	72382000	1.434
chr3	105522001	105523000	1.4315
chr14	106131001	106132000	1.4258
chr10	57511001	57512000	1.4229
chr15	8656001	8657000	1.4198
chr12	54134001	54135000	1.4188
chr19	44383001	44384000	1.4182
chr12	73534001	73535000	1.417
chr10	57508001	57509000	1.4151
chr6	22745001	22746000	1.4106
chr14	106132001	106133000	1.4086
chr3	105524001	105525000	1.4056
chr11	61342001	61343000	1.4028
chr17	10390001	10391000	1.4025
chr5	152196001	152197000	1.4
chr6	50726001	50727000	1.3978
chr17	9825001	9826000	1.396
chr3	126722001	126723000	1.3889
chr4	104852001	104853000	1.3844
chr6	103295001	103296000	1.3829
chr19	36609001	36610000	1.382
chr19	44386001	44387000	1.3817
chr19	44381001	44382000	1.3806
chr5	125862001	125863000	1.3795
chr6	103508001	103509000	1.379
chr8	97950001	97951000	1.3761
chr1	133369001	133370000	1.3714
chr3	88028001	88029000	1.371
chr17	35284001	35285000	1.37
chr13	58491001	58492000	1.3671
chr6	103509001	103510000	1.3667
chr12	88283001	88284000	1.3622
chr9	71744001	71745000	1.3579
chr14	122853001	122854000	1.3562
chr2	13505001	13506000	1.356
chr1	133370001	133371000	1.3525
chr10	57512001	57513000	1.3463
chr6	10921001	10922000	1.3457
chr6	72380001	72381000	1.3452
chr13	83882001	83883000	1.3391
chr12	73535001	73536000	1.3366
chr2	32292001	32293000	1.3323
chr1	133380001	133381000	1.33
chr6	72382001	72383000	1.328
chr17	9918001	9919000	1.325
chr11	109220001	109221000	1.3199
chr18	5892001	5893000	1.316
chr15	8614001	8615000	1.3159
chr12	3371001	3372000	1.3147
chr17	45704001	45705000	1.313
chr3	159548001	159549000	1.3124
chr2	155972001	155973000	1.3109
chr19	23014001	23015000	1.3051
chr6	114462001	114463000	1.3037
chr13	58490001	58491000	1.3015
chr2	13504001	13505000	1.3014
chr10	98732001	98733000	1.3008
chr11	120204001	120205000	1.3004
chr14	104163001	104164000	1.2993
chr16	23112001	23113000	1.2989
chr1	180251001	180252000	1.2916
chr4	82082001	82083000	1.2914
chr6	22858001	22859000	1.2899
chr17	10096001	10097000	1.2896
chr9	71746001	71747000	1.2878
chr6	50727001	50728000	1.2846
chr3	10126001	10127000	1.2839
chr9	13388001	13389000	1.2836
chr11	88396001	88397000	1.2835
chr12	88282001	88283000	1.2832
chr11	102196001	102197000	1.2831
chr13	26749001	26750000	1.2831
chr9	15122001	15123000	1.2829
chr14	106030001	106031000	1.2828
chr9	13387001	13388000	1.2809
chr2	123211001	123212000	1.2757
chr17	91485001	91486000	1.2731
chr2	32296001	32297000	1.2728
chr3	10127001	10128000	1.2706
chr10	39261001	39262000	1.2696
chr13	83878001	83879000	1.2682
chr12	73375001	73376000	1.267
chr9	24980001	24981000	1.2653
chr11	54568001	54569000	1.2623
chr1	180253001	180254000	1.262
chr6	114450001	114451000	1.2598
chr17	10509001	10510000	1.2573
chr8	91833001	91834000	1.2556
chr19	8802001	8803000	1.2486
chr6	22860001	22861000	1.2481
chr17	9919001	9920000	1.2474
chr9	64453001	64454000	1.247
chr6	114448001	114449000	1.2464
chr12	120403001	120404000	1.2437
chr2	32295001	32296000	1.2424
chr8	56007001	56008000	1.2419
chr17	43387001	43388000	1.2411
chr9	13228001	13229000	1.2409
chr15	81710001	81711000	1.2403
chr18	81349001	81350000	1.2401
chr3	141980001	141981000	1.2359
chr13	111193001	111194000	1.2345
chr18	5893001	5894000	1.2317
chr15	98761001	98762000	1.2305
chr6	127085001	127086000	1.2279
chr3	88037001	88038000	1.2278
chr6	114467001	114468000	1.2271
chr19	8800001	8801000	1.2262
chr15	8657001	8658000	1.2256
chr19	50514001	50515000	1.2218
chr6	114503001	114504000	1.2197
chr17	91486001	91487000	1.2193
chr2	75509001	75510000	1.2178
chr10	84150001	84151000	1.2174
chr9	64026001	64027000	1.2153
chr18	5979001	5980000	1.2147
chr2	32293001	32294000	1.2135
chr15	64663001	64664000	1.2134
chr6	36728001	36729000	1.2127
chr11	109221001	109222000	1.2123
chr4	148630001	148631000	1.2115
chr10	74913001	74914000	1.2082
chr7	143239001	143240000	1.2081
chr3	68838001	68839000	1.2061
chr18	81350001	81351000	1.2046
chr18	5160001	5161000	1.2015
chr2	83581001	83582000	1.1984
chr1	162971001	162972000	1.1983
chr3	34558001	34559000	1.1973
chr12	112931001	112932000	1.1959
chr8	97952001	97953000	1.1948
chr6	36726001	36727000	1.1925
chr4	148629001	148630000	1.1924
chr19	23013001	23014000	1.1921
chr19	29328001	29329000	1.19
chr12	120402001	120403000	1.1894
chr6	114498001	114499000	1.1893
chr12	54133001	54134000	1.1873
chr4	104844001	104845000	1.1848
chr19	15743001	15744000	1.1826
chr2	32303001	32304000	1.1826
chr7	148212001	148213000	1.1825
chr19	14581001	14582000	1.1804
chr13	111190001	111191000	1.1795
chr1	133276001	133277000	1.1793
chr1	133371001	133372000	1.1791
chr17	9824001	9825000	1.176
chr3	88027001	88028000	1.175
chr19	44384001	44385000	1.1739
chr8	113189001	113190000	1.1708
chr12	73374001	73375000	1.1697
chr9	64025001	64026000	1.1689
chr12	73034001	73035000	1.167
chr3	105513001	105514000	1.1666
chr10	127527001	127528000	1.1663
chr19	14582001	14583000	1.1662
chr6	36749001	36750000	1.1659
chr6	114455001	114456000	1.1659
chr17	10389001	10390000	1.1653
chr6	114453001	114454000	1.1649
chr1	80233001	80234000	1.1648
chr9	10269001	10270000	1.1643
chr19	29329001	29330000	1.164
chr1	177340001	177341000	1.1638
chr6	51406001	51407000	1.1635
chr10	32601001	32602000	1.1632
chr3	68839001	68840000	1.1625
chr7	100155001	100156000	1.1625
chr12	73035001	73036000	1.1621
chr4	97315001	97316000	1.1597
chr1	191469001	191470000	1.1582
chr10	39379001	39380000	1.1582
chr11	54567001	54568000	1.1579
chrX	166411001	166412000	1.1576
chr8	113187001	113188000	1.1571
chr15	64662001	64663000	1.1569
chr11	6321001	6322000	1.1557
chr18	69752001	69753000	1.1542
chr14	122854001	122855000	1.1539
chr8	127913001	127914000	1.1536
chr12	3372001	3373000	1.1529
chr14	104162001	104163000	1.1509
chr5	125865001	125866000	1.1508
chr3	105525001	105526000	1.1507
chr10	74914001	74915000	1.15
chr18	34238001	34239000	1.15
chr8	88449001	88450000	1.1492
chr12	88165001	88166000	1.1458
chr2	38680001	38681000	1.1455
chr8	56072001	56073000	1.1455
chr10	57548001	57549000	1.1454
chr3	62258001	62259000	1.1447
chr7	80687001	80688000	1.1445
chr6	36704001	36705000	1.1443
chr17	10391001	10392000	1.1429
chr17	34247001	34248000	1.1421
chr2	52846001	52847000	1.1408
chr17	35285001	35286000	1.1403
chr11	106643001	106644000	1.1402
chr12	73533001	73534000	1.1386
chr4	88290001	88291000	1.1385
chr8	88450001	88451000	1.1381
chr4	116601001	116602000	1.138
chr3	105512001	105513000	1.1378
chr5	13547001	13548000	1.1374
chr18	34239001	34240000	1.1367
chr9	123370001	123371000	1.1363
chr4	20271001	20272000	1.136
chr4	116600001	116601000	1.1359
chr9	123371001	123372000	1.1356
chr15	56109001	56110000	1.1351
chr3	141972001	141973000	1.1341
chr8	56008001	56009000	1.134
chr7	124616001	124617000	1.1336
chr1	34722001	34723000	1.133
chr19	36608001	36609000	1.1324
chr13	22130001	22131000	1.1321
chr9	34802001	34803000	1.1304
chr19	44385001	44386000	1.1302
chr10	24743001	24744000	1.1297
chr6	114497001	114498000	1.128
chr12	73476001	73477000	1.1279
chr6	114480001	114481000	1.1278
chr11	6320001	6321000	1.1274
chr11	7107001	7108000	1.1269
chr6	114481001	114482000	1.1266
chr8	56071001	56072000	1.1266
chr6	114514001	114515000	1.126
chr6	114491001	114492000	1.1255
chr6	114454001	114455000	1.1242
chr6	127084001	127085000	1.1242
chrX	166409001	166410000	1.1242
chr2	32302001	32303000	1.1232
chr15	41293001	41294000	1.122
chr1	106744001	106745000	1.1216
chr6	114464001	114465000	1.1194
chr7	118214001	118215000	1.1192
chr17	45703001	45704000	1.1185
chr9	123372001	123373000	1.1184
chr3	159547001	159548000	1.1166
chr18	46057001	46058000	1.1161
chr1	180250001	180251000	1.1158
chr16	33465001	33466000	1.1152
chr2	83580001	83581000	1.1142
chr10	39260001	39261000	1.1141
chr6	114460001	114461000	1.1133
chr14	100343001	100344000	1.1122
chr7	143238001	143239000	1.1114
chr1	139862001	139863000	1.1108
chr16	33464001	33465000	1.1103
chr6	114560001	114561000	1.1098
chr16	77400001	77401000	1.1085
chr3	144306001	144307000	1.1077
chr13	26751001	26752000	1.107
chr19	50515001	50516000	1.105
chr13	26668001	26669000	1.1048
chr17	45705001	45706000	1.1045
chr2	26390001	26391000	1.1039
chr9	24979001	24980000	1.1035
chr6	39478001	39479000	1.1022
chr6	36748001	36749000	1.1013
chr8	10224001	10225000	1.1005
chr7	117112001	117113000	1.0994
chr5	13548001	13549000	1.0982
chr7	100156001	100157000	1.0979
chr19	18963001	18964000	1.0978
chr5	63205001	63206000	1.0965
chr10	32602001	32603000	1.0964
chr10	24744001	24745000	1.0962
chr17	43388001	43389000	1.0957
chr13	26748001	26749000	1.0955
chr14	100148001	100149000	1.0943
chr15	8613001	8614000	1.0937
chr15	81758001	81759000	1.0935
chr14	104177001	104178000	1.092
chr11	86395001	86396000	1.0909
chr6	114576001	114577000	1.0907
chr10	57549001	57550000	1.0906
chr10	39393001	39394000	1.0902
chr10	84121001	84122000	1.0889
chr18	5159001	5160000	1.0876
chr7	104595001	104596000	1.0874
chr7	94909001	94910000	1.0873
chr8	127914001	127915000	1.0873
chr5	63204001	63205000	1.0867
chr13	97713001	97714000	1.0865
chr9	15121001	15122000	1.0862
chr13	83883001	83884000	1.0855
chr17	35970001	35971000	1.0849
chr3	68837001	68838000	1.0845
chr3	34559001	34560000	1.084
chr6	114465001	114466000	1.084
chr4	148621001	148622000	1.0836
chr1	87949001	87950000	1.0828
chr17	9826001	9827000	1.0811
chr1	87818001	87819000	1.0809
chr6	114575001	114576000	1.0809
chr9	10270001	10271000	1.08
chr6	36745001	36746000	1.0784
chr1	9619001	9620000	1.0777
chr4	34928001	34929000	1.0777
chr12	112930001	112931000	1.0776
chr15	25683001	25684000	1.0769
chr17	91398001	91399000	1.0769
chr15	8615001	8616000	1.0766
chr9	71728001	71729000	1.0758
chr4	33612001	33613000	1.0757
chr17	10508001	10509000	1.074
chr12	54135001	54136000	1.0737
chr13	32066001	32067000	1.0732
chr15	79906001	79907000	1.073
chr3	62259001	62260000	1.0716
chr12	81944001	81945000	1.0715
chr7	95075001	95076000	1.0705
chr14	100342001	100343000	1.0701
chr16	91305001	91306000	1.07
chr12	15796001	15797000	1.0699
chr6	51410001	51411000	1.0692
chr10	84120001	84121000	1.069
chr11	16840001	16841000	1.0688
chr12	15811001	15812000	1.0684
chr1	87819001	87820000	1.0681
chr11	102195001	102196000	1.068
chr17	9917001	9918000	1.0677
chr3	34343001	34344000	1.0667
chr13	32067001	32068000	1.0656
chr7	104594001	104595000	1.0653
chr9	64454001	64455000	1.0649
chr13	99870001	99871000	1.0642
chr12	88166001	88167000	1.0635
chr4	98828001	98829000	1.0634
chr4	135702001	135703000	1.0631
chr11	86406001	86407000	1.0629
chr11	120207001	120208000	1.0616
chr14	106031001	106032000	1.0602
chr2	90367001	90368000	1.0592
chr10	38028001	38029000	1.056
chr17	10510001	10511000	1.0558
chr2	26389001	26390000	1.0556
chr15	81711001	81712000	1.0552
chr15	41324001	41325000	1.0551
chr2	106295001	106296000	1.0548
chr6	114515001	114516000	1.0546
chr8	81334001	81335000	1.0541
chr6	114504001	114505000	1.0538
chr17	25930001	25931000	1.0526
chr6	114449001	114450000	1.0515
chr2	90366001	90367000	1.0514
chr6	114496001	114497000	1.0508
chr7	86508001	86509000	1.0506
chr9	88414001	88415000	1.0495
chr11	16435001	16436000	1.0494
chr11	16434001	16435000	1.0492
chr17	10099001	10100000	1.0492
chr16	23116001	23117000	1.0485
chr19	26939001	26940000	1.0485
chr7	86507001	86508000	1.0478
chr11	67958001	67959000	1.0468
chr18	35024001	35025000	1.0468
chr10	127526001	127527000	1.0463
chr3	88016001	88017000	1.0463
chr6	94598001	94599000	1.0462
chr8	23887001	23888000	1.0462
chr12	81945001	81946000	1.0459
chr17	35969001	35970000	1.0459
chr13	5868001	5869000	1.0458
chr4	20270001	20271000	1.0457
chr13	111434001	111435000	1.0452
chr13	26667001	26668000	1.0448
chr14	106029001	106030000	1.0444
chr1	80234001	80235000	1.0443
chr1	162970001	162971000	1.0437
chr18	34407001	34408000	1.0437
chr1	180254001	180255000	1.0435
chr6	114577001	114578000	1.0431
chr15	41292001	41293000	1.043
chr6	114489001	114490000	1.0426
chr14	104164001	104165000	1.0425
chr6	114488001	114489000	1.0418
chr4	123280001	123281000	1.0413
chr1	93106001	93107000	1.0411
chr4	84907001	84908000	1.041
chr13	111433001	111434000	1.0409
chr13	23625001	23626000	1.0407
chr12	112932001	112933000	1.0399
chr11	106640001	106641000	1.0389
chr17	25699001	25700000	1.0379
chr6	114493001	114494000	1.0376
chr2	106294001	106295000	1.037
chr6	114468001	114469000	1.0367
chr3	88017001	88018000	1.0361
chr6	114486001	114487000	1.0349
chr9	94973001	94974000	1.0338
chr6	114474001	114475000	1.0333
chr19	29340001	29341000	1.0331
chr7	118213001	118214000	1.0331
chr11	67959001	67960000	1.0329
chr11	109219001	109220000	1.0325
chr5	104201001	104202000	1.0323
chr16	77401001	77402000	1.0319
chr12	15797001	15798000	1.0318
chr4	148620001	148621000	1.0318
chr6	114562001	114563000	1.0314
chr12	112903001	112904000	1.0311
chr1	177341001	177342000	1.0301
chr9	34801001	34802000	1.0301
chr13	23624001	23625000	1.0299
chr11	54569001	54570000	1.0289
chr6	114461001	114462000	1.0288
chr15	79907001	79908000	1.0284
chr6	39479001	39480000	1.0284
chr9	79933001	79934000	1.0282
chr1	66367001	66368000	1.028
chr10	57504001	57505000	1.028
chr6	114466001	114467000	1.028
chr17	17541001	17542000	1.0279
chr3	105521001	105522000	1.0279
chr2	114023001	114024000	1.0275
chr10	36851001	36852000	1.0273
chr6	94597001	94598000	1.027
chr3	19854001	19855000	1.0258
chr6	114478001	114479000	1.0256
chr11	86563001	86564000	1.0252
chr1	25949001	25950000	1.0251
chr17	25698001	25699000	1.0249
chr11	100184001	100185000	1.0244
chr3	126681001	126682000	1.0238
chr1	139824001	139825000	1.0236
chr10	57513001	57514000	1.0236
chr6	22743001	22744000	1.0236
chr5	104540001	104541000	1.0221
chr8	72653001	72654000	1.0221
chr3	80412001	80413000	1.022
chr15	81709001	81710000	1.0219
chr11	62420001	62421000	1.0195
chr8	74020001	74021000	1.0195
chr11	3296001	3297000	1.0191
chr15	56110001	56111000	1.019
chr12	73467001	73468000	1.0184
chr10	127528001	127529000	1.0178
chr6	114505001	114506000	1.0176
chr10	39380001	39381000	1.0172
chr11	31613001	31614000	1.017
chr3	68836001	68837000	1.0167
chr2	38679001	38680000	1.0164
chr12	55135001	55136000	1.0163
chr14	118630001	118631000	1.016
chr19	44387001	44388000	1.0159
chr1	106745001	106746000	1.0156
chr5	104539001	104540000	1.015
chr5	143665001	143666000	1.015
chr1	108138001	108139000	1.0147
chr2	174169001	174170000	1.0141
chr15	8655001	8656000	1.0139
chr3	155964001	155965000	1.0139
chr8	10223001	10224000	1.0139
chr19	18962001	18963000	1.0134
chr8	19707001	19708000	1.0134
chr13	82198001	82199000	1.0131
chr2	155971001	155972000	1.013
chr12	54225001	54226000	1.0122
chr15	81757001	81758000	1.0117
chr9	10268001	10269000	1.0095
chr2	148715001	148716000	1.009
chr6	114457001	114458000	1.0088
chr13	22132001	22133000	1.0084
chr4	34929001	34930000	1.0084
chrX	166410001	166411000	1.0084
chr11	7104001	7105000	1.0077
chr10	120938001	120939000	1.0075
chr1	93107001	93108000	1.007
chr11	86564001	86565000	1.0068
chr6	18396001	18397000	1.0065
chr15	103077001	103078000	1.0064
chr4	123279001	123280000	1.0058
chr4	138020001	138021000	1.0057
chr18	5978001	5979000	1.0056
chr9	64027001	64028000	1.0054
chr11	5214001	5215000	1.0036
chr9	88413001	88414000	1.0036
chr17	10528001	10529000	1.0035
chr9	45725001	45726000	1.0033
chr15	41325001	41326000	1.003
chr13	58489001	58490000	1.0021
chr3	155963001	155964000	1.0018
chr3	9751001	9752000	1.0009
chr2	148716001	148717000	1.0008
chr7	80686001	80687000	1.0004
chr9	79932001	79933000	1.0003
chr6	114513001	114514000	0.9997
chr2	130301001	130302000	0.9995
chr13	48627001	48628000	0.9992
chr1	79857001	79858000	0.9989
chr13	22131001	22132000	0.9985
chr3	103748001	103749000	0.9984
chr9	71727001	71728000	0.9978
chr11	5215001	5216000	0.9975
chr4	87118001	87119000	0.9975
chr3	126680001	126681000	0.9972
chr17	25929001	25930000	0.9965
chr17	91399001	91400000	0.9965
chr18	35027001	35028000	0.9965
chr4	33613001	33614000	0.9947
chr8	81335001	81336000	0.9943
chr6	36747001	36748000	0.9941
chr15	103078001	103079000	0.9936
chr3	103749001	103750000	0.9932
chr2	114022001	114023000	0.9931
chr4	138019001	138020000	0.9931
chr13	23677001	23678000	0.993
chr11	72898001	72899000	0.9927
chr4	82083001	82084000	0.9925
chr9	45726001	45727000	0.9925
chr8	129191001	129192000	0.9922
chr2	13506001	13507000	0.9917
chr17	17542001	17543000	0.9915
chr2	30564001	30565000	0.9915
chr10	99404001	99405000	0.9912
chr18	46056001	46057000	0.9905
chr6	51405001	51406000	0.9893
chr8	74019001	74020000	0.9886
chr2	13503001	13504000	0.9881
chr15	103115001	103116000	0.9879
chr3	126700001	126701000	0.9879
chr10	62203001	62204000	0.9876
chr17	29181001	29182000	0.9874
chr17	9957001	9958000	0.986
chr4	149624001	149625000	0.9859
chr9	13227001	13228000	0.9859
chr6	53805001	53806000	0.9857
chr10	98729001	98730000	0.9848
chr15	25704001	25705000	0.9848
chr3	159549001	159550000	0.9848
chr11	61344001	61345000	0.9838
chr19	29341001	29342000	0.9837
chr11	6322001	6323000	0.9833
chr17	34246001	34247000	0.9833
chr1	42761001	42762000	0.9831
chr4	84908001	84909000	0.983
chr6	36729001	36730000	0.9819
chr6	114561001	114562000	0.9819
chr10	62202001	62203000	0.9816
chr10	32590001	32591000	0.9804
chr13	23675001	23676000	0.9798
chr5	143661001	143662000	0.9798
chr6	113049001	113050000	0.9798
chr10	98635001	98636000	0.9797
chr13	23836001	23837000	0.9796
chr13	82197001	82198000	0.9795
chr3	19853001	19854000	0.9795
chr14	74132001	74133000	0.9789
chr3	68840001	68841000	0.9788
chr15	80089001	80090000	0.9772
chr8	19980001	19981000	0.977
chr4	135703001	135704000	0.9767
chr6	114452001	114453000	0.9763
chr15	58807001	58808000	0.9761
chr11	88398001	88399000	0.9754
chr16	91304001	91305000	0.9745
chr14	106289001	106290000	0.9742
chr1	64351001	64352000	0.9739
chr15	98779001	98780000	0.9738
chr19	14364001	14365000	0.9735
chr9	94972001	94973000	0.9735
chr16	22430001	22431000	0.9732
chr18	34408001	34409000	0.9731
chr11	86407001	86408000	0.9729
chr19	36610001	36611000	0.9728
chr13	23676001	23677000	0.9725
chr19	5798001	5799000	0.9724
chr2	125531001	125532000	0.9719
chr6	29738001	29739000	0.9715
chr12	88284001	88285000	0.9713
chr6	114487001	114488000	0.9709
chr13	23835001	23836000	0.9703
chr17	36056001	36057000	0.9701
chr13	23838001	23839000	0.97
chr1	42596001	42597000	0.9696
chr11	100183001	100184000	0.9695
chr1	93105001	93106000	0.969
chr1	191468001	191469000	0.9677
chr8	23918001	23919000	0.9674
chr4	149600001	149601000	0.967
chr3	34560001	34561000	0.9641
chr10	120937001	120938000	0.9633
chr14	106288001	106289000	0.9632
chr16	22429001	22430000	0.9632
chr6	114469001	114470000	0.9627
chr6	114492001	114493000	0.9624
chr2	146711001	146712000	0.9618
chr4	149601001	149602000	0.9616
chr13	22129001	22130000	0.9615
chr9	13229001	13230000	0.9608
chr9	64883001	64884000	0.9608
chr2	52847001	52848000	0.9602
chr1	167865001	167866000	0.9596
chr6	114482001	114483000	0.9596
chr2	130317001	130318000	0.9591
chr2	136936001	136937000	0.9588
chr13	97714001	97715000	0.9587
chr2	46944001	46945000	0.9586
chr6	114463001	114464000	0.9583
chr5	125403001	125404000	0.958
chr7	53765001	53766000	0.9574
chr2	32291001	32292000	0.9564
chr5	104202001	104203000	0.9563
chr6	114536001	114537000	0.9562
chr3	88786001	88787000	0.956
chr14	74131001	74132000	0.9559
chr14	54952001	54953000	0.9555
chr8	23888001	23889000	0.955
chr8	19706001	19707000	0.9546
chr12	73036001	73037000	0.9545
chr3	88561001	88562000	0.9542
chr11	72899001	72900000	0.954
chr17	26641001	26642000	0.9538
chr3	88562001	88563000	0.9521
chr4	104841001	104842000	0.9519
chr15	64664001	64665000	0.9513
chr18	37984001	37985000	0.9513
chr4	148622001	148623000	0.9507
chr11	69478001	69479000	0.9505
chr8	19981001	19982000	0.9505
chr6	18397001	18398000	0.9504
chr10	23502001	23503000	0.9503
chr10	99528001	99529000	0.9503
chr17	91292001	91293000	0.9503
chr14	22072001	22073000	0.9497
chr1	191470001	191471000	0.9494
chr1	40004001	40005000	0.9493
chr16	23111001	23112000	0.9492
chr18	5134001	5135000	0.9489
chr15	25703001	25704000	0.9486
chr1	122012001	122013000	0.9482
chr4	8840001	8841000	0.9479
chr2	30565001	30566000	0.9478
chr1	40003001	40004000	0.9471
chr7	80688001	80689000	0.9471
chr13	23626001	23627000	0.947
chr1	139823001	139824000	0.9466
chr9	64884001	64885000	0.9459
chr11	31614001	31615000	0.9455
chr3	88009001	88010000	0.9451
chr2	165711001	165712000	0.9449
chr17	9967001	9968000	0.9447
chr5	28406001	28407000	0.9446
chr9	103990001	103991000	0.9444
chr1	122013001	122014000	0.9438
chr2	165712001	165713000	0.943
chr5	54491001	54492000	0.9403
chr5	125873001	125874000	0.9403
chr15	56108001	56109000	0.9401
chr2	52788001	52789000	0.94
chr19	44380001	44381000	0.9396
chr9	37168001	37169000	0.9392
chr7	119967001	119968000	0.939
chr5	125402001	125403000	0.9388
chr6	114578001	114579000	0.9388
chr11	62419001	62420000	0.9382
chr5	152198001	152199000	0.9382
chr1	139861001	139862000	0.9381
chr10	99484001	99485000	0.9381
chr13	83872001	83873000	0.938
chr4	101105001	101106000	0.9375
chr19	51344001	51345000	0.9374
chr1	108137001	108138000	0.9373
chr18	5133001	5134000	0.9369
chr7	124617001	124618000	0.9368
chr6	36742001	36743000	0.9366
chr1	14171001	14172000	0.9357
chr4	133286001	133287000	0.9357
chr10	98665001	98666000	0.9355
chr6	36676001	36677000	0.9354
chr8	46961001	46962000	0.9354
chr5	29578001	29579000	0.9351
chr10	57503001	57504000	0.9345
chr10	98664001	98665000	0.9345
chr3	126723001	126724000	0.9342
chr2	26356001	26357000	0.9341
chr4	82081001	82082000	0.9341
chr11	19103001	19104000	0.9333
chr12	112907001	112908000	0.933
chr14	106133001	106134000	0.9329
chr18	68300001	68301000	0.932
chr4	101104001	101105000	0.9317
chr2	101570001	101571000	0.9309
chr1	66368001	66369000	0.9305
chr6	114477001	114478000	0.9301
chr8	113709001	113710000	0.93
chr19	50513001	50514000	0.9296
chr6	114558001	114559000	0.9294
chr11	3297001	3298000	0.9293
chr15	30213001	30214000	0.9288
chr1	63810001	63811000	0.9287
chr8	113710001	113711000	0.9287
chr12	39054001	39055000	0.9284
chr17	15163001	15164000	0.9278
chr2	32304001	32305000	0.9278
chr9	13391001	13392000	0.9276
chr4	134811001	134812000	0.9272
chr4	81373001	81374000	0.9267
chrX	166418001	166419000	0.9265
chr6	114484001	114485000	0.926
chr3	35048001	35049000	0.9259
chr2	130316001	130317000	0.9258
chr7	71870001	71871000	0.9258
chr15	25682001	25683000	0.9256
chr17	15132001	15133000	0.925
chr6	114535001	114536000	0.9249
chr1	106734001	106735000	0.9244
chr6	36808001	36809000	0.9244
chr8	129190001	129191000	0.924
chr9	14380001	14381000	0.924
chr2	46943001	46944000	0.9239
chr6	114502001	114503000	0.9238
chr14	58154001	58155000	0.9237
chr6	114538001	114539000	0.9237
chr13	115628001	115629000	0.9235
chr17	10937001	10938000	0.9233
chr6	114459001	114460000	0.9229
chr1	9620001	9621000	0.9222
chr6	81610001	81611000	0.922
chr9	14379001	14380000	0.9219
chr2	170113001	170114000	0.9217
chr2	70958001	70959000	0.9216
chr14	37817001	37818000	0.921
chr16	25016001	25017000	0.921
chr6	36677001	36678000	0.9204
chr8	123087001	123088000	0.9203
chr2	125532001	125533000	0.9199
chr5	141267001	141268000	0.9199
chr13	63657001	63658000	0.9198
chr13	93363001	93364000	0.9197
chr14	104178001	104179000	0.9197
chr8	46960001	46961000	0.9193
chr13	26752001	26753000	0.9189
chr4	3638001	3639000	0.9189
chr8	56119001	56120000	0.9187
chr4	3639001	3640000	0.9186
chr11	51636001	51637000	0.9181
chr1	87929001	87930000	0.9179
chr15	103116001	103117000	0.9178
chr13	22133001	22134000	0.9177
chr12	88142001	88143000	0.9174
chr7	96915001	96916000	0.9173
chr2	147124001	147125000	0.9169
chr3	101998001	101999000	0.9168
chr15	25691001	25692000	0.9163
chr12	30383001	30384000	0.9158
chr11	60125001	60126000	0.9151
chr12	73475001	73476000	0.9145
chr6	114559001	114560000	0.9142
chr1	87950001	87951000	0.9141
chr6	114574001	114575000	0.9139
chr1	133275001	133276000	0.9137
chr13	99871001	99872000	0.9136
chr8	56073001	56074000	0.9136
chr11	100252001	100253000	0.9134
chr13	48628001	48629000	0.9128
chr15	80088001	80089000	0.9125
chr2	31618001	31619000	0.9122
chr2	83579001	83580000	0.9122
chr7	118215001	118216000	0.9122
chr8	123088001	123089000	0.9121
chr19	29069001	29070000	0.912
chr13	115629001	115630000	0.9117
chr6	114537001	114538000	0.9116
chr2	29800001	29801000	0.9108
chr6	114534001	114535000	0.9105
chr1	42760001	42761000	0.9104
chr1	87928001	87929000	0.9103
chr10	57846001	57847000	0.9103
chr11	62421001	62422000	0.9099
chr5	54492001	54493000	0.9096
chr1	106735001	106736000	0.9094
chr14	104176001	104177000	0.9092
chr5	85669001	85670000	0.9092
chr5	148247001	148248000	0.9092
chr9	40613001	40614000	0.9089
chr10	37098001	37099000	0.9087
chr9	79934001	79935000	0.9087
chr11	78029001	78030000	0.9086
chr9	103991001	103992000	0.9086
chr2	32294001	32295000	0.9083
chr3	126720001	126721000	0.9083
chr6	114520001	114521000	0.9081
chr13	63980001	63981000	0.9075
chr6	81611001	81612000	0.9075
chr8	26654001	26655000	0.9073
chr1	79858001	79859000	0.9068
chr11	77605001	77606000	0.9068
chr6	36725001	36726000	0.9066
chr6	114451001	114452000	0.9064
chr1	177339001	177340000	0.9061
chr6	103458001	103459000	0.9061
chr4	134810001	134811000	0.9059
chr14	25318001	25319000	0.9057
chr7	104952001	104953000	0.9055
chr13	60028001	60029000	0.9054
chr19	29068001	29069000	0.9053
chr9	34800001	34801000	0.9051
chr19	26940001	26941000	0.9047
chr2	170112001	170113000	0.9045
chr15	8611001	8612000	0.9044
chr10	93234001	93235000	0.9043
chr19	29339001	29340000	0.9041
chr3	153569001	153570000	0.9041
chr14	22071001	22072000	0.9039
chr14	100149001	100150000	0.9037
chr2	142663001	142664000	0.9037
chr10	120939001	120940000	0.9035
chr2	155973001	155974000	0.9035
chr16	91263001	91264000	0.9034
chr12	39055001	39056000	0.903
chr6	114547001	114548000	0.9028
chr8	19708001	19709000	0.9028
chr6	114521001	114522000	0.9026
chr5	85668001	85669000	0.9023
chr6	54503001	54504000	0.9023
chr1	141243001	141244000	0.9022
chr10	98634001	98635000	0.902
chr11	31800001	31801000	0.9009
chr10	57845001	57846000	0.9008
chr15	85293001	85294000	0.9007
chr19	51343001	51344000	0.9004
chr3	101973001	101974000	0.8998
chr17	34248001	34249000	0.8992
chr17	25931001	25932000	0.8988
chr10	36850001	36851000	0.8985
chr11	74828001	74829000	0.8982
chr14	54951001	54952000	0.898
chr5	141097001	141098000	0.8978
chr1	66274001	66275000	0.8977
chr6	114458001	114459000	0.8975
chr19	15742001	15743000	0.8973
chr11	86396001	86397000	0.8971
chr8	118639001	118640000	0.897
chr6	114447001	114448000	0.8965
chr10	99483001	99484000	0.8962
chr17	91291001	91292000	0.8962
chr13	48626001	48627000	0.8961
chr11	88338001	88339000	0.8959
chr6	53804001	53805000	0.8955
chrX	50314001	50315000	0.8951
chr19	56739001	56740000	0.8947
chr6	114475001	114476000	0.8945
chr2	123210001	123211000	0.8944
chr3	67264001	67265000	0.8942
chr15	79908001	79909000	0.8939
chr18	69753001	69754000	0.8939
chr7	71871001	71872000	0.8939
chr7	118212001	118213000	0.8939
chr3	80411001	80412000	0.8936
chr7	131865001	131866000	0.8931
chr7	82900001	82901000	0.8929
chr6	113050001	113051000	0.8927
chr11	4083001	4084000	0.8926
chr11	78030001	78031000	0.8919
chr13	60027001	60028000	0.8919
chr12	15810001	15811000	0.8917
chr13	5869001	5870000	0.8916
chr13	22134001	22135000	0.8912
chr6	114516001	114517000	0.8904
chr7	53764001	53765000	0.8898
