# Supplementary material for: Enhancer regions show high histone H3.3 turnover that changes during differentiation
Source: eLife. 2016 Jun 15;5:e15316. doi: 10.7554/eLife.15316 (PMC4965263; doi:10.7554/eLife.15316)
Supplement: Supplementary file 3. — DOI: http://dx.doi.org/10.7554/eLife.15316.023 [file elife-15316-supp3.xlsx]

## Sheet: TableS3_Diffs
Chromosome	start	end	TI change (ES TI - NS TI)
chr1	3144001	3145000	0.332471
chr1	3333001	3334000	0.20967
chr1	3472001	3473000	0.289824
chr1	3473001	3474000	0.211076
chr1	3539001	3540000	0.417474
chr1	4141001	4142000	0.187388
chr1	4534001	4535000	0.204084
chr1	4757001	4758000	0.212612
chr1	4760001	4761000	0.317277
chr1	4766001	4767000	0.206561
chr1	4792001	4793000	0.298107
chr1	4793001	4794000	0.582826
chr1	4833001	4834000	0.257039
chr1	4845001	4846000	0.385458
chr1	4908001	4909000	-0.200039
chr1	4916001	4917000	-0.263998
chr1	4961001	4962000	-0.609476
chr1	4962001	4963000	0.325948
chr1	4979001	4980000	-0.2617
chr1	4980001	4981000	-0.263227
chr1	5005001	5006000	-0.525322
chr1	5011001	5012000	-0.57108
chr1	5012001	5013000	-0.406942
chr1	5015001	5016000	-0.3299
chr1	5016001	5017000	-0.208136
chr1	5090001	5091000	-0.177762
chr1	5211001	5212000	-0.295907
chr1	5670001	5671000	0.229855
chr1	6133001	6134000	0.207324
chr1	6438001	6439000	0.804542
chr1	6439001	6440000	0.327736
chr1	6448001	6449000	0.236781
chr1	6473001	6474000	-0.225303
chr1	6474001	6475000	-0.43649
chr1	6860001	6861000	0.25311
chr1	6888001	6889000	0.172816
chr1	7037001	7038000	0.721562
chr1	7060001	7061000	0.175546
chr1	7079001	7080000	0.200256
chr1	7111001	7112000	0.208519
chr1	7120001	7121000	0.452736
chr1	7192001	7193000	0.186034
chr1	7196001	7197000	0.199727
chr1	7470001	7471000	0.288806
chr1	7471001	7472000	0.335593
chr1	7489001	7490000	0.174481
chr1	7610001	7611000	0.212516
chr1	7661001	7662000	0.581119
chr1	7662001	7663000	0.333404
chr1	7938001	7939000	0.457422
chr1	7939001	7940000	0.49149
chr1	8486001	8487000	0.487115
chr1	8524001	8525000	0.450689
chr1	8548001	8549000	0.551551
chr1	8928001	8929000	0.229578
chr1	8931001	8932000	0.34471
chr1	9433001	9434000	0.290893
chr1	9460001	9461000	0.485387
chr1	9544001	9545000	-0.355872
chr1	9554001	9555000	-1.09399
chr1	9555001	9556000	-0.342135
chr1	9556001	9557000	-0.273189
chr1	9557001	9558000	-0.194031
chr1	9560001	9561000	-0.984935
chr1	9617001	9618000	-0.707096
chr1	9618001	9619000	-0.738109
chr1	9619001	9620000	-0.755181
chr1	9620001	9621000	-1.31143
chr1	9621001	9622000	-0.258987
chr1	9651001	9652000	-0.196399
chr1	9655001	9656000	-0.282118
chr1	9659001	9660000	-0.233698
chr1	9673001	9674000	-0.20214
chr1	9687001	9688000	-0.244086
chr1	9691001	9692000	0.351267
chr1	9814001	9815000	-0.238487
chr1	10021001	10022000	0.229925
chr1	10052001	10053000	-0.938537
chr1	10086001	10087000	-0.254048
chr1	10127001	10128000	-0.198565
chr1	10808001	10809000	0.544391
chr1	10843001	10844000	0.267272
chr1	11035001	11036000	-0.251971
chr1	11080001	11081000	-0.464157
chr1	11081001	11082000	-1.46334
chr1	11087001	11088000	0.337201
chr1	11268001	11269000	0.503186
chr1	11320001	11321000	0.638501
chr1	11385001	11386000	0.440393
chr1	11386001	11387000	0.695284
chr1	11610001	11611000	0.76324
chr1	11611001	11612000	0.655208
chr1	11614001	11615000	0.315607
chr1	11738001	11739000	0.504528
chr1	12282001	12283000	-0.260213
chr1	12387001	12388000	-0.194576
chr1	12388001	12389000	-0.541001
chr1	12626001	12627000	0.211752
chr1	12681001	12682000	0.405709
chr1	12682001	12683000	0.391113
chr1	12701001	12702000	0.207903
chr1	12708001	12709000	0.601385
chr1	12734001	12735000	0.803082
chr1	12735001	12736000	0.873014
chr1	12744001	12745000	0.344689
chr1	12752001	12753000	0.316143
chr1	12753001	12754000	0.652227
chr1	12781001	12782000	0.281385
chr1	12798001	12799000	0.201706
chr1	12804001	12805000	0.955195
chr1	12805001	12806000	0.419183
chr1	12825001	12826000	0.607996
chr1	13001001	13002000	0.208
chr1	13064001	13065000	1.00311
chr1	13069001	13070000	0.360958
chr1	13070001	13071000	0.340111
chr1	13074001	13075000	0.759758
chr1	13075001	13076000	1.10633
chr1	13085001	13086000	0.555081
chr1	13094001	13095000	0.615714
chr1	13118001	13119000	0.271598
chr1	13122001	13123000	0.18545
chr1	13136001	13137000	0.399696
chr1	13161001	13162000	-0.332141
chr1	13206001	13207000	0.1789
chr1	13326001	13327000	0.179262
chr1	13598001	13599000	-0.572086
chr1	13654001	13655000	0.338663
chr1	13761001	13762000	-0.347573
chr1	13785001	13786000	0.290506
chr1	13891001	13892000	-0.192917
chr1	13893001	13894000	-0.347039
chr1	13926001	13927000	-1.23685
chr1	13991001	13992000	-1.23972
chr1	13992001	13993000	-0.857403
chr1	14129001	14130000	-0.26089
chr1	14170001	14171000	-0.585157
chr1	14171001	14172000	-1.36448
chr1	14172001	14173000	-0.766309
chr1	14176001	14177000	0.240032
chr1	14188001	14189000	-0.17909
chr1	14301001	14302000	-0.245922
chr1	14503001	14504000	-0.4392
chr1	14746001	14747000	0.341343
chr1	14747001	14748000	0.441124
chr1	15437001	15438000	-0.364321
chr1	15781001	15782000	0.449166
chr1	15795001	15796000	0.33475
chr1	15804001	15805000	0.749526
chr1	15805001	15806000	0.643751
chr1	16086001	16087000	-0.191512
chr1	16094001	16095000	-0.239723
chr1	16120001	16121000	0.486502
chr1	16169001	16170000	-0.278411
chr1	16459001	16460000	-0.376363
chr1	16530001	16531000	-0.220753
chr1	16531001	16532000	-0.204794
chr1	16536001	16537000	-0.374647
chr1	16680001	16681000	-0.218787
chr1	16814001	16815000	0.889802
chr1	17230001	17231000	0.417778
chr1	17240001	17241000	0.25518
chr1	17241001	17242000	0.198023
chr1	17407001	17408000	-0.169192
chr1	17516001	17517000	0.268665
chr1	17645001	17646000	-0.236015
chr1	17677001	17678000	0.338951
chr1	17921001	17922000	0.172252
chr1	17922001	17923000	0.89845
chr1	18244001	18245000	0.198695
chr1	19431001	19432000	-0.285313
chr1	19432001	19433000	-0.341573
chr1	19433001	19434000	-0.172866
chr1	19840001	19841000	-0.436304
chr1	19918001	19919000	-0.279713
chr1	20060001	20061000	-0.248713
chr1	20107001	20108000	-0.842563
chr1	20750001	20751000	0.294155
chr1	20835001	20836000	-0.60486
chr1	20883001	20884000	-0.198449
chr1	20895001	20896000	-1.11154
chr1	20896001	20897000	-0.458679
chr1	20912001	20913000	-0.17132
chr1	20927001	20928000	-0.217179
chr1	20928001	20929000	-0.265076
chr1	20940001	20941000	-0.257163
chr1	20999001	21000000	-0.318203
chr1	21196001	21197000	0.191037
chr1	21246001	21247000	0.554722
chr1	21401001	21402000	-0.338799
chr1	21603001	21604000	-0.172401
chr1	21750001	21751000	-0.310339
chr1	21795001	21796000	-1.10819
chr1	21821001	21822000	-0.213092
chr1	22368001	22369000	0.206812
chr1	22377001	22378000	0.207
chr1	23125001	23126000	-0.205827
chr1	23127001	23128000	-0.204801
chr1	23185001	23186000	-0.224146
chr1	23209001	23210000	-0.369872
chr1	23329001	23330000	-0.403918
chr1	23498001	23499000	-0.375889
chr1	23636001	23637000	-0.236014
chr1	23771001	23772000	-0.320082
chr1	23978001	23979000	0.34892
chr1	24081001	24082000	-0.295225
chr1	24233001	24234000	-0.358545
chr1	24237001	24238000	-0.179109
chr1	24741001	24742000	-0.475521
chr1	25561001	25562000	-0.222506
chr1	25763001	25764000	-0.218815
chr1	25786001	25787000	-0.188212
chr1	25828001	25829000	-0.258356
chr1	25835001	25836000	-0.492897
chr1	25836001	25837000	-0.41229
chr1	25837001	25838000	-0.216418
chr1	25840001	25841000	-0.172499
chr1	25881001	25882000	-0.722639
chr1	25882001	25883000	-0.679034
chr1	25884001	25885000	-0.300784
chr1	25889001	25890000	-0.254622
chr1	25948001	25949000	-0.498356
chr1	25949001	25950000	-2.00581
chr1	25950001	25951000	-0.597214
chr1	26340001	26341000	-0.321001
chr1	27193001	27194000	0.177268
chr1	30605001	30606000	0.793932
chr1	30813001	30814000	0.380167
chr1	30833001	30834000	-0.174914
chr1	30844001	30845000	-0.223785
chr1	30861001	30862000	0.34988
chr1	30862001	30863000	0.366555
chr1	30931001	30932000	0.569714
chr1	31000001	31001000	0.208087
chr1	31090001	31091000	-0.172308
chr1	31091001	31092000	-0.188707
chr1	31158001	31159000	-0.217719
chr1	31735001	31736000	0.370944
chr1	33099001	33100000	-0.419395
chr1	33205001	33206000	-0.217849
chr1	33252001	33253000	-0.192969
chr1	33271001	33272000	-0.186666
chr1	33345001	33346000	-0.278012
chr1	33613001	33614000	0.217651
chr1	33656001	33657000	-0.520682
chr1	33693001	33694000	0.358134
chr1	33791001	33792000	-0.191987
chr1	34002001	34003000	0.235733
chr1	34064001	34065000	0.682766
chr1	34095001	34096000	0.263669
chr1	34115001	34116000	0.344636
chr1	34125001	34126000	0.311099
chr1	34130001	34131000	0.469762
chr1	34131001	34132000	0.866532
chr1	34134001	34135000	0.457216
chr1	34157001	34158000	-0.515489
chr1	34160001	34161000	1.04855
chr1	34163001	34164000	0.30765
chr1	34197001	34198000	0.447181
chr1	34223001	34224000	-0.268609
chr1	34224001	34225000	-0.889991
chr1	34658001	34659000	-0.32717
chr1	34720001	34721000	-0.186659
chr1	34721001	34722000	-1.17096
chr1	34722001	34723000	-1.31221
chr1	34723001	34724000	-0.925114
chr1	34743001	34744000	-0.331743
chr1	34746001	34747000	-0.631651
chr1	34747001	34748000	-1.53567
chr1	34752001	34753000	-0.254712
chr1	34753001	34754000	-1.11379
chr1	34777001	34778000	-0.383638
chr1	34784001	34785000	-0.184271
chr1	34797001	34798000	-0.266921
chr1	34805001	34806000	-0.180924
chr1	34809001	34810000	-0.225006
chr1	34836001	34837000	-0.191343
chr1	34840001	34841000	-0.177584
chr1	34869001	34870000	-0.224569
chr1	34870001	34871000	-0.533321
chr1	34872001	34873000	-0.260474
chr1	34873001	34874000	-0.415817
chr1	34874001	34875000	-0.183499
chr1	34875001	34876000	-0.49645
chr1	34877001	34878000	-0.186692
chr1	34878001	34879000	-0.186062
chr1	35463001	35464000	-0.175479
chr1	35526001	35527000	-0.4103
chr1	35662001	35663000	-0.17917
chr1	35754001	35755000	0.620602
chr1	35807001	35808000	0.415175
chr1	36001001	36002000	0.226561
chr1	36066001	36067000	-0.546467
chr1	36070001	36071000	0.619176
chr1	36074001	36075000	0.252771
chr1	36116001	36117000	0.57469
chr1	36117001	36118000	1.16014
chr1	36118001	36119000	0.397976
chr1	36141001	36142000	0.176143
chr1	36308001	36309000	0.216655
chr1	36502001	36503000	0.29248
chr1	36554001	36555000	-0.178435
chr1	36570001	36571000	-1.23715
chr1	36580001	36581000	-0.322099
chr1	36585001	36586000	-0.252066
chr1	36589001	36590000	0.242394
chr1	36603001	36604000	0.230922
chr1	36637001	36638000	0.348398
chr1	36638001	36639000	-0.236712
chr1	36660001	36661000	-0.397479
chr1	36664001	36665000	-0.223463
chr1	36752001	36753000	-0.391082
chr1	36861001	36862000	0.245127
chr1	36871001	36872000	0.311614
chr1	36940001	36941000	0.190255
chr1	37039001	37040000	0.316617
chr1	37042001	37043000	0.56307
chr1	37043001	37044000	0.57148
chr1	37044001	37045000	0.480241
chr1	37057001	37058000	0.21825
chr1	37058001	37059000	0.432895
chr1	37105001	37106000	0.328782
chr1	37106001	37107000	0.22523
chr1	37158001	37159000	0.320185
chr1	37223001	37224000	-0.458779
chr1	37276001	37277000	-0.267959
chr1	37277001	37278000	-0.322907
chr1	37355001	37356000	-0.20672
chr1	37404001	37405000	-0.374471
chr1	37443001	37444000	-0.19895
chr1	37492001	37493000	-0.184184
chr1	37569001	37570000	-0.826634
chr1	37921001	37922000	0.239852
chr1	37940001	37941000	0.175428
chr1	38095001	38096000	-0.228848
chr1	38115001	38116000	0.413747
chr1	38255001	38256000	-0.183704
chr1	38364001	38365000	-0.314352
chr1	38391001	38392000	-0.224684
chr1	38563001	38564000	0.183771
chr1	38675001	38676000	0.203343
chr1	38688001	38689000	0.293979
chr1	38814001	38815000	-0.192925
chr1	38827001	38828000	0.316909
chr1	38880001	38881000	0.350971
chr1	38905001	38906000	-0.369494
chr1	39126001	39127000	-0.17052
chr1	39127001	39128000	-0.365159
chr1	39142001	39143000	-0.224398
chr1	39143001	39144000	-0.252794
chr1	39248001	39249000	-0.378275
chr1	39419001	39420000	0.30326
chr1	39432001	39433000	-0.34582
chr1	39433001	39434000	-0.174014
chr1	39487001	39488000	0.263147
chr1	39577001	39578000	0.251025
chr1	39585001	39586000	0.283075
chr1	39587001	39588000	0.410335
chr1	39590001	39591000	0.180264
chr1	39604001	39605000	0.192263
chr1	39611001	39612000	-0.229513
chr1	39612001	39613000	-0.218335
chr1	39620001	39621000	0.248855
chr1	39655001	39656000	-0.181543
chr1	39679001	39680000	0.205555
chr1	39705001	39706000	-0.174186
chr1	39752001	39753000	-0.201268
chr1	39767001	39768000	-0.428938
chr1	39771001	39772000	-1.2058
chr1	39803001	39804000	-0.342743
chr1	39811001	39812000	-0.173945
chr1	39816001	39817000	-0.505146
chr1	39817001	39818000	-0.317405
chr1	39862001	39863000	-0.673561
chr1	39863001	39864000	-0.294405
chr1	39945001	39946000	-0.214752
chr1	39959001	39960000	0.623128
chr1	39960001	39961000	0.547916
chr1	39966001	39967000	-0.254328
chr1	39967001	39968000	-0.513867
chr1	39977001	39978000	-0.372937
chr1	39978001	39979000	-0.437153
chr1	39980001	39981000	0.287652
chr1	39982001	39983000	-0.315545
chr1	39983001	39984000	-0.360349
chr1	39987001	39988000	-0.500213
chr1	39998001	39999000	-0.624977
chr1	39999001	40000000	-0.963498
chr1	40003001	40004000	-1.18903
chr1	40004001	40005000	-1.48449
chr1	40030001	40031000	-0.70268
chr1	40089001	40090000	-0.244035
chr1	40174001	40175000	-0.278416
chr1	40196001	40197000	-0.548755
chr1	40360001	40361000	0.273125
chr1	40415001	40416000	-0.355262
chr1	40722001	40723000	0.321313
chr1	40791001	40792000	0.183169
chr1	41145001	41146000	0.251791
chr1	41188001	41189000	0.613088
chr1	41210001	41211000	-0.209751
chr1	41213001	41214000	-0.17103
chr1	41418001	41419000	-0.251543
chr1	41446001	41447000	-0.709185
chr1	41447001	41448000	-0.810331
chr1	41468001	41469000	-0.172341
chr1	41612001	41613000	-0.676543
chr1	41613001	41614000	-0.272938
chr1	41662001	41663000	-0.670212
chr1	41709001	41710000	-0.680563
chr1	42315001	42316000	-0.25818
chr1	42316001	42317000	-0.341599
chr1	42317001	42318000	-0.257504
chr1	42409001	42410000	-0.613442
chr1	42595001	42596000	-0.990494
chr1	42685001	42686000	-0.18103
chr1	42709001	42710000	-0.238787
chr1	42730001	42731000	-0.313899
chr1	42735001	42736000	-0.26557
chr1	42737001	42738000	-0.368481
chr1	42740001	42741000	-1.18232
chr1	42741001	42742000	-0.552447
chr1	42743001	42744000	-0.280369
chr1	42744001	42745000	-0.262885
chr1	42747001	42748000	-0.51923
chr1	42748001	42749000	-1.38381
chr1	42751001	42752000	-0.252051
chr1	42752001	42753000	-0.525883
chr1	42753001	42754000	-0.590063
chr1	42759001	42760000	-0.311798
chr1	42760001	42761000	-1.02383
chr1	42761001	42762000	-1.34305
chr1	42762001	42763000	-0.529189
chr1	42763001	42764000	-0.486029
chr1	42764001	42765000	-0.828065
chr1	42765001	42766000	-0.881996
chr1	42766001	42767000	-0.665981
chr1	42767001	42768000	-0.533222
chr1	42768001	42769000	-0.698086
chr1	42776001	42777000	-0.175096
chr1	42945001	42946000	0.286862
chr1	42975001	42976000	0.23346
chr1	43243001	43244000	0.239106
chr1	43374001	43375000	-0.717054
chr1	43417001	43418000	-0.548102
chr1	43418001	43419000	-0.621562
chr1	43453001	43454000	-0.265905
chr1	43515001	43516000	-0.185836
chr1	43524001	43525000	-0.226215
chr1	43554001	43555000	-0.477056
chr1	43560001	43561000	-1.14988
chr1	43561001	43562000	-0.443979
chr1	43640001	43641000	-0.448871
chr1	43751001	43752000	-0.477958
chr1	43752001	43753000	-0.897631
chr1	43877001	43878000	0.447944
chr1	43998001	43999000	0.276164
chr1	44040001	44041000	-0.21939
chr1	44178001	44179000	-0.23975
chr1	44203001	44204000	-0.18269
chr1	44388001	44389000	0.287603
chr1	44389001	44390000	0.176066
chr1	44417001	44418000	0.285237
chr1	44551001	44552000	-0.4358
chr1	44609001	44610000	-0.302815
chr1	44610001	44611000	-0.483496
chr1	44648001	44649000	-0.205196
chr1	44670001	44671000	0.791287
chr1	44878001	44879000	0.952246
chr1	44879001	44880000	0.819081
chr1	44882001	44883000	0.195418
chr1	45079001	45080000	-0.494827
chr1	45559001	45560000	0.172295
chr1	45669001	45670000	0.187851
chr1	45894001	45895000	-0.394562
chr1	45940001	45941000	0.234154
chr1	46475001	46476000	-0.262249
chr1	46673001	46674000	-0.181211
chr1	46706001	46707000	0.33115
chr1	46902001	46903000	0.194116
chr1	46920001	46921000	0.411298
chr1	46951001	46952000	0.451283
chr1	47127001	47128000	0.181207
chr1	47133001	47134000	0.247862
chr1	47971001	47972000	0.260475
chr1	48014001	48015000	0.204396
chr1	48709001	48710000	0.244591
chr1	50997001	50998000	-0.838704
chr1	51131001	51132000	-0.174919
chr1	51151001	51152000	-0.339727
chr1	51157001	51158000	-0.175538
chr1	51171001	51172000	-0.331505
chr1	51302001	51303000	-0.174789
chr1	51329001	51330000	-0.22947
chr1	51372001	51373000	-0.660091
chr1	51592001	51593000	0.331677
chr1	51674001	51675000	-0.289885
chr1	51880001	51881000	-0.447151
chr1	51970001	51971000	-0.254864
chr1	51988001	51989000	0.341093
chr1	52053001	52054000	-1.42008
chr1	52054001	52055000	-0.939476
chr1	52100001	52101000	-0.89053
chr1	52137001	52138000	0.358984
chr1	52175001	52176000	0.211153
chr1	52176001	52177000	0.184878
chr1	52290001	52291000	0.272726
chr1	52337001	52338000	-0.531127
chr1	52558001	52559000	-0.597061
chr1	52559001	52560000	-0.402961
chr1	52653001	52654000	-0.248811
chr1	52654001	52655000	-0.234317
chr1	52733001	52734000	-0.177297
chr1	52770001	52771000	-0.336377
chr1	52774001	52775000	-0.263092
chr1	52781001	52782000	-0.211563
chr1	52815001	52816000	-0.29714
chr1	52822001	52823000	-0.201971
chr1	53010001	53011000	0.468156
chr1	53246001	53247000	-0.545632
chr1	53480001	53481000	-0.325171
chr1	53637001	53638000	0.314431
chr1	53638001	53639000	0.592828
chr1	53770001	53771000	-0.874349
chr1	53796001	53797000	-0.232371
chr1	53797001	53798000	-0.876357
chr1	53806001	53807000	0.212841
chr1	53923001	53924000	0.469326
chr1	53924001	53925000	0.200332
chr1	53997001	53998000	-0.362663
chr1	54541001	54542000	0.508033
chr1	54616001	54617000	-0.203153
chr1	54705001	54706000	-0.354117
chr1	54771001	54772000	-0.671144
chr1	54772001	54773000	-1.30034
chr1	54883001	54884000	-0.255812
chr1	54953001	54954000	-0.200504
chr1	54955001	54956000	-0.324885
chr1	54979001	54980000	-0.201447
chr1	55039001	55040000	-0.179317
chr1	55045001	55046000	-0.188379
chr1	55086001	55087000	0.238561
chr1	55131001	55132000	-0.22682
chr1	55132001	55133000	-0.39251
chr1	55188001	55189000	0.285331
chr1	55217001	55218000	-0.437172
chr1	55250001	55251000	-0.451663
chr1	55262001	55263000	-0.395048
chr1	55278001	55279000	-0.833515
chr1	55282001	55283000	-0.335672
chr1	55585001	55586000	-0.526646
chr1	55643001	55644000	-0.229537
chr1	55676001	55677000	-0.292128
chr1	55690001	55691000	-0.291744
chr1	55723001	55724000	-0.504684
chr1	55905001	55906000	-0.278882
chr1	56882001	56883000	-0.176569
chr1	57157001	57158000	-0.237014
chr1	57231001	57232000	-0.241389
chr1	57338001	57339000	0.459749
chr1	57365001	57366000	0.236927
chr1	57444001	57445000	-0.832929
chr1	57445001	57446000	-0.85764
chr1	57486001	57487000	-0.571582
chr1	57494001	57495000	-0.297748
chr1	57645001	57646000	0.281298
chr1	57669001	57670000	0.369496
chr1	57907001	57908000	-0.217859
chr1	57918001	57919000	-0.67872
chr1	57929001	57930000	-0.223005
chr1	57930001	57931000	-0.392568
chr1	58174001	58175000	-0.175396
chr1	58361001	58362000	-0.331483
chr1	58463001	58464000	-0.250316
chr1	58532001	58533000	0.169534
chr1	58564001	58565000	0.213992
chr1	58746001	58747000	0.358104
chr1	58772001	58773000	-0.199573
chr1	58819001	58820000	0.31725
chr1	58823001	58824000	-0.243626
chr1	58936001	58937000	0.1728
chr1	58960001	58961000	0.206119
chr1	59313001	59314000	0.578642
chr1	59366001	59367000	-0.173358
chr1	59369001	59370000	-0.247563
chr1	59379001	59380000	0.24392
chr1	59406001	59407000	0.229241
chr1	59433001	59434000	1.11281
chr1	59434001	59435000	0.451845
chr1	59451001	59452000	0.248505
chr1	59480001	59481000	0.313152
chr1	59483001	59484000	0.429286
chr1	59504001	59505000	0.209232
chr1	59505001	59506000	0.981993
chr1	59506001	59507000	0.288113
chr1	59513001	59514000	0.332313
chr1	59529001	59530000	0.240063
chr1	59538001	59539000	0.388038
chr1	59579001	59580000	0.244297
chr1	59641001	59642000	0.355337
chr1	59642001	59643000	0.448474
chr1	59686001	59687000	0.225079
chr1	59704001	59705000	0.36784
chr1	59720001	59721000	0.279906
chr1	59754001	59755000	0.792473
chr1	59757001	59758000	-0.254767
chr1	59772001	59773000	0.287639
chr1	59785001	59786000	0.311625
chr1	59787001	59788000	-0.319739
chr1	59819001	59820000	0.434526
chr1	59845001	59846000	-0.390251
chr1	59846001	59847000	-1.33951
chr1	59848001	59849000	-1.13246
chr1	59849001	59850000	-0.37318
chr1	59852001	59853000	-1.0254
chr1	59939001	59940000	-0.354228
chr1	59968001	59969000	-0.414139
chr1	59972001	59973000	-0.218194
chr1	60026001	60027000	0.352112
chr1	60044001	60045000	-0.205192
chr1	60104001	60105000	0.239548
chr1	60133001	60134000	0.728192
chr1	60236001	60237000	0.214797
chr1	60473001	60474000	-1.11431
chr1	60485001	60486000	0.169921
chr1	60489001	60490000	0.605496
chr1	60599001	60600000	0.223901
chr1	60622001	60623000	0.458986
chr1	60624001	60625000	-0.516757
chr1	60625001	60626000	-0.42529
chr1	60844001	60845000	0.382494
chr1	60845001	60846000	0.198986
chr1	60875001	60876000	0.280336
chr1	60882001	60883000	-0.192525
chr1	60907001	60908000	0.426322
chr1	60910001	60911000	0.661143
chr1	60977001	60978000	-0.229235
chr1	61036001	61037000	-0.203902
chr1	61152001	61153000	0.224148
chr1	61180001	61181000	-0.486533
chr1	61255001	61256000	-1.17344
chr1	61291001	61292000	-0.313575
chr1	61293001	61294000	-0.356391
chr1	61367001	61368000	-0.767452
chr1	61578001	61579000	-0.408188
chr1	61921001	61922000	-0.29389
chr1	61959001	61960000	-0.425145
chr1	62044001	62045000	-0.184649
chr1	62439001	62440000	-0.68053
chr1	62444001	62445000	0.536069
chr1	62445001	62446000	0.36358
chr1	62458001	62459000	-0.294342
chr1	62783001	62784000	0.752319
chr1	62784001	62785000	0.327101
chr1	62789001	62790000	0.303236
chr1	62800001	62801000	-0.266001
chr1	62814001	62815000	0.472323
chr1	62980001	62981000	-0.965769
chr1	63138001	63139000	0.325393
chr1	63139001	63140000	0.17477
chr1	63157001	63158000	0.544733
chr1	63159001	63160000	0.460121
chr1	63165001	63166000	0.281201
chr1	63184001	63185000	0.224932
chr1	63251001	63252000	0.495123
chr1	63256001	63257000	0.645727
chr1	63257001	63258000	0.401578
chr1	63284001	63285000	0.191664
chr1	63286001	63287000	0.177337
chr1	63290001	63291000	0.243653
chr1	63302001	63303000	0.196432
chr1	63307001	63308000	0.225423
chr1	63309001	63310000	0.183538
chr1	63319001	63320000	0.435477
chr1	63355001	63356000	0.226242
chr1	63370001	63371000	0.199711
chr1	63478001	63479000	0.376999
chr1	63488001	63489000	0.632354
chr1	63489001	63490000	0.856022
chr1	63516001	63517000	0.235153
chr1	63554001	63555000	0.277529
chr1	63753001	63754000	-0.169978
chr1	63809001	63810000	-0.913024
chr1	63810001	63811000	-1.74305
chr1	63812001	63813000	-0.576835
chr1	63813001	63814000	-0.391186
chr1	63864001	63865000	-0.226077
chr1	63866001	63867000	-0.51482
chr1	63987001	63988000	-0.24085
chr1	64045001	64046000	-0.26467
chr1	64064001	64065000	-0.220763
chr1	64070001	64071000	-0.193072
chr1	64074001	64075000	-0.283904
chr1	64081001	64082000	-0.424897
chr1	64082001	64083000	-0.915288
chr1	64083001	64084000	-0.434014
chr1	64114001	64115000	-0.835978
chr1	64132001	64133000	-0.315095
chr1	64133001	64134000	-0.277521
chr1	64156001	64157000	-0.311302
chr1	64157001	64158000	-0.231847
chr1	64158001	64159000	-0.262505
chr1	64169001	64170000	-0.446506
chr1	64182001	64183000	-0.218585
chr1	64188001	64189000	-0.177681
chr1	64189001	64190000	-1.39403
chr1	64190001	64191000	-0.319593
chr1	64234001	64235000	-0.263621
chr1	64235001	64236000	-0.260468
chr1	64237001	64238000	-0.364816
chr1	64239001	64240000	-0.310392
chr1	64241001	64242000	-0.285466
chr1	64242001	64243000	-0.623043
chr1	64243001	64244000	-0.245597
chr1	64246001	64247000	-0.236459
chr1	64247001	64248000	-0.327524
chr1	64248001	64249000	-0.174996
chr1	64325001	64326000	-0.169647
chr1	64351001	64352000	-0.959903
chr1	64352001	64353000	-1.07977
chr1	64413001	64414000	-0.393254
chr1	64568001	64569000	-0.429317
chr1	64584001	64585000	-1.00908
chr1	64623001	64624000	0.452474
chr1	64766001	64767000	-0.173502
chr1	64767001	64768000	-0.360111
chr1	64778001	64779000	0.338324
chr1	64779001	64780000	0.739376
chr1	64780001	64781000	0.491144
chr1	64886001	64887000	-0.609583
chr1	64891001	64892000	-0.362855
chr1	64892001	64893000	-0.245355
chr1	64899001	64900000	-0.320587
chr1	64900001	64901000	-0.626601
chr1	64902001	64903000	-0.241643
chr1	65003001	65004000	0.181576
chr1	65098001	65099000	0.233814
chr1	65453001	65454000	-0.189226
chr1	65454001	65455000	-0.253698
chr1	65456001	65457000	-0.192445
chr1	65755001	65756000	0.186966
chr1	66215001	66216000	-0.198594
chr1	66224001	66225000	-0.31015
chr1	66225001	66226000	-0.249304
chr1	66233001	66234000	-0.734455
chr1	66239001	66240000	-0.237546
chr1	66241001	66242000	-0.364451
chr1	66255001	66256000	-0.25326
chr1	66257001	66258000	-0.494876
chr1	66268001	66269000	-0.259387
chr1	66272001	66273000	-0.267277
chr1	66273001	66274000	-1.2453
chr1	66274001	66275000	-0.773139
chr1	66298001	66299000	-0.985346
chr1	66313001	66314000	-0.171725
chr1	66366001	66367000	-0.284109
chr1	66367001	66368000	-1.82684
chr1	66368001	66369000	-0.858379
chr1	66395001	66396000	-0.456608
chr1	66442001	66443000	-0.489196
chr1	66488001	66489000	-0.196257
chr1	66490001	66491000	-0.289835
chr1	66491001	66492000	-0.534657
chr1	66492001	66493000	-0.325721
chr1	66662001	66663000	-0.309551
chr1	66663001	66664000	-0.517704
chr1	66664001	66665000	-0.270963
chr1	66684001	66685000	-0.539157
chr1	66696001	66697000	-0.274576
chr1	66697001	66698000	-0.246135
chr1	66746001	66747000	0.462327
chr1	66797001	66798000	-0.182486
chr1	66799001	66800000	-0.181397
chr1	66801001	66802000	-0.193954
chr1	66824001	66825000	-0.544112
chr1	66856001	66857000	-0.336172
chr1	66861001	66862000	-0.2454
chr1	66867001	66868000	-0.361305
chr1	66886001	66887000	-0.279448
chr1	66908001	66909000	-0.184634
chr1	67096001	67097000	-0.407549
chr1	67154001	67155000	0.233104
chr1	67403001	67404000	-0.269327
chr1	67412001	67413000	-0.386907
chr1	69020001	69021000	-0.254173
chr1	69499001	69500000	-0.949958
chr1	69500001	69501000	-0.428074
chr1	69554001	69555000	-0.323201
chr1	69876001	69877000	-0.19631
chr1	69900001	69901000	-0.186154
chr1	70426001	70427000	-0.386023
chr1	70522001	70523000	-1.2667
chr1	70671001	70672000	-0.45429
chr1	70900001	70901000	-0.210287
chr1	71314001	71315000	-0.192351
chr1	71388001	71389000	-0.344988
chr1	71389001	71390000	-0.614801
chr1	71578001	71579000	0.172829
chr1	71616001	71617000	0.217359
chr1	71630001	71631000	0.239638
chr1	71656001	71657000	0.367285
chr1	71657001	71658000	0.276089
chr1	71661001	71662000	-0.552233
chr1	71685001	71686000	0.172843
chr1	71694001	71695000	0.248641
chr1	71697001	71698000	0.4333
chr1	71699001	71700000	0.235981
chr1	71700001	71701000	0.332435
chr1	71720001	71721000	0.306409
chr1	71787001	71788000	0.168788
chr1	72048001	72049000	-0.201817
chr1	72049001	72050000	-0.22476
chr1	72207001	72208000	0.236369
chr1	72213001	72214000	0.406683
chr1	72220001	72221000	0.235535
chr1	72253001	72254000	0.191173
chr1	72260001	72261000	0.506166
chr1	72274001	72275000	-0.609481
chr1	72289001	72290000	0.506914
chr1	72294001	72295000	0.291985
chr1	72359001	72360000	0.381617
chr1	72360001	72361000	0.270058
chr1	72411001	72412000	-0.405866
chr1	72426001	72427000	-0.39599
chr1	72516001	72517000	-0.172046
chr1	72537001	72538000	0.219487
chr1	72624001	72625000	0.310481
chr1	72633001	72634000	-0.179001
chr1	72687001	72688000	0.190195
chr1	72718001	72719000	0.360578
chr1	72763001	72764000	-0.573438
chr1	72825001	72826000	0.359183
chr1	72851001	72852000	0.404673
chr1	72852001	72853000	0.569574
chr1	72853001	72854000	0.259184
chr1	72878001	72879000	-0.250722
chr1	72886001	72887000	-0.242038
chr1	72898001	72899000	-0.279816
chr1	72900001	72901000	-0.613537
chr1	72992001	72993000	0.248929
chr1	73216001	73217000	-0.309387
chr1	73316001	73317000	-0.192878
chr1	73317001	73318000	-0.388684
chr1	73319001	73320000	-0.218091
chr1	73617001	73618000	-0.196809
chr1	73687001	73688000	-0.949354
chr1	73688001	73689000	-0.248168
chr1	73689001	73690000	-0.843818
chr1	73830001	73831000	-0.178849
chr1	73896001	73897000	-0.266832
chr1	73897001	73898000	-1.20049
chr1	74026001	74027000	-0.181248
chr1	74226001	74227000	0.335025
chr1	74286001	74287000	-0.251933
chr1	74292001	74293000	0.343775
chr1	74300001	74301000	-0.312488
chr1	74303001	74304000	0.459987
chr1	74341001	74342000	-0.192351
chr1	74356001	74357000	0.409482
chr1	74378001	74379000	-0.366798
chr1	74404001	74405000	0.173711
chr1	74433001	74434000	0.305733
chr1	74502001	74503000	-0.370636
chr1	74506001	74507000	-0.219483
chr1	74507001	74508000	-0.396102
chr1	74518001	74519000	-0.17431
chr1	74565001	74566000	-0.234658
chr1	74585001	74586000	-0.652393
chr1	74589001	74590000	-0.409784
chr1	74590001	74591000	-0.386614
chr1	74609001	74610000	-0.208518
chr1	74612001	74613000	-0.408365
chr1	74629001	74630000	0.269558
chr1	74637001	74638000	-0.206291
chr1	74827001	74828000	0.3258
chr1	74948001	74949000	0.211632
chr1	75213001	75214000	-0.22723
chr1	75224001	75225000	0.371373
chr1	75261001	75262000	0.203659
chr1	75313001	75314000	0.226163
chr1	75379001	75380000	0.27349
chr1	75585001	75586000	0.553961
chr1	75598001	75599000	0.336803
chr1	75614001	75615000	-0.309808
chr1	75689001	75690000	-0.39343
chr1	75885001	75886000	0.530015
chr1	76035001	76036000	-0.275964
chr1	76036001	76037000	-0.302559
chr1	76242001	76243000	-0.318937
chr1	76280001	76281000	-0.336033
chr1	76430001	76431000	-0.293462
chr1	76532001	76533000	-0.55436
chr1	76637001	76638000	-0.485881
chr1	76818001	76819000	-0.22518
chr1	76939001	76940000	-0.504779
chr1	77040001	77041000	-0.242383
chr1	77069001	77070000	-0.495949
chr1	77070001	77071000	-0.171879
chr1	77071001	77072000	-0.453641
chr1	77124001	77125000	-0.660022
chr1	77125001	77126000	-0.63124
chr1	77223001	77224000	-0.429005
chr1	77374001	77375000	-0.241053
chr1	77399001	77400000	-0.366195
chr1	77418001	77419000	0.244189
chr1	77419001	77420000	0.204317
chr1	77437001	77438000	0.378914
chr1	77443001	77444000	0.214688
chr1	77451001	77452000	0.406075
chr1	77453001	77454000	0.415868
chr1	77457001	77458000	0.217006
chr1	77465001	77466000	0.17828
chr1	77745001	77746000	-1.11503
chr1	77968001	77969000	0.269764
chr1	78351001	78352000	-0.271231
chr1	78540001	78541000	0.319849
chr1	78590001	78591000	-0.676982
chr1	78597001	78598000	0.211644
chr1	78598001	78599000	0.215986
chr1	78681001	78682000	-0.18271
chr1	78689001	78690000	-0.344169
chr1	78742001	78743000	-0.749218
chr1	78757001	78758000	-0.852856
chr1	78818001	78819000	-0.23657
chr1	78848001	78849000	-0.222814
chr1	78849001	78850000	-0.412535
chr1	78916001	78917000	-0.25147
chr1	79187001	79188000	-0.190427
chr1	79225001	79226000	-0.18792
chr1	79450001	79451000	0.248287
chr1	79503001	79504000	-0.261471
chr1	79706001	79707000	-0.178759
chr1	79707001	79708000	-0.895515
chr1	79779001	79780000	-0.203481
chr1	79783001	79784000	-0.413045
chr1	79793001	79794000	-0.301725
chr1	79800001	79801000	-0.325557
chr1	79803001	79804000	-0.644007
chr1	79806001	79807000	-0.223534
chr1	79808001	79809000	-0.254433
chr1	79819001	79820000	-0.542858
chr1	79821001	79822000	-0.845198
chr1	79822001	79823000	-0.204336
chr1	79830001	79831000	-0.498093
chr1	79831001	79832000	-0.343913
chr1	79846001	79847000	-0.202151
chr1	79856001	79857000	-0.290697
chr1	79858001	79859000	-1.5484
chr1	79881001	79882000	-0.215905
chr1	79927001	79928000	-0.322934
chr1	80015001	80016000	-0.528953
chr1	80147001	80148000	0.181198
chr1	80232001	80233000	-0.483378
chr1	80233001	80234000	-0.968469
chr1	80234001	80235000	-1.54347
chr1	80249001	80250000	-0.205585
chr1	80256001	80257000	-0.188985
chr1	80257001	80258000	-0.219581
chr1	80312001	80313000	0.407847
chr1	80514001	80515000	-0.205278
chr1	80610001	80611000	-0.174039
chr1	80648001	80649000	-0.33488
chr1	80649001	80650000	-0.357008
chr1	80656001	80657000	-0.299193
chr1	80699001	80700000	-0.976891
chr1	80707001	80708000	-0.530232
chr1	80712001	80713000	-0.253646
chr1	80718001	80719000	-0.199897
chr1	80820001	80821000	-0.197761
chr1	80850001	80851000	-0.353857
chr1	81039001	81040000	-0.634334
chr1	81519001	81520000	-0.182611
chr1	81964001	81965000	-0.386614
chr1	82147001	82148000	-1.40045
chr1	82186001	82187000	-0.662306
chr1	82225001	82226000	-0.242874
chr1	82240001	82241000	-0.232283
chr1	82241001	82242000	-0.259389
chr1	82256001	82257000	-0.380712
chr1	82265001	82266000	-0.232055
chr1	82279001	82280000	-0.595965
chr1	82280001	82281000	-0.902634
chr1	82282001	82283000	-0.413234
chr1	82290001	82291000	-0.269609
chr1	82321001	82322000	-0.364425
chr1	82326001	82327000	-0.923
chr1	82353001	82354000	-0.258734
chr1	82354001	82355000	-0.170379
chr1	82355001	82356000	-0.239822
chr1	82381001	82382000	-0.696511
chr1	82382001	82383000	-1.00062
chr1	82425001	82426000	-0.242204
chr1	82426001	82427000	-0.19239
chr1	82475001	82476000	-0.43769
chr1	82498001	82499000	0.177203
chr1	82816001	82817000	0.246328
chr1	82817001	82818000	0.479028
chr1	82863001	82864000	0.311651
chr1	83035001	83036000	0.457122
chr1	83841001	83842000	0.260144
chr1	83862001	83863000	-0.325684
chr1	83902001	83903000	-0.189817
chr1	83903001	83904000	-1.11767
chr1	84076001	84077000	-0.228911
chr1	84086001	84087000	-0.260987
chr1	84152001	84153000	-0.447239
chr1	84251001	84252000	-0.222726
chr1	84329001	84330000	1.03421
chr1	84440001	84441000	-0.379948
chr1	84461001	84462000	-0.442206
chr1	84582001	84583000	-0.409374
chr1	84618001	84619000	-0.357547
chr1	84728001	84729000	0.422106
chr1	84734001	84735000	0.196876
chr1	84746001	84747000	0.238484
chr1	84790001	84791000	0.255663
chr1	84794001	84795000	0.348089
chr1	84801001	84802000	0.391886
chr1	84825001	84826000	0.204304
chr1	84842001	84843000	0.328266
chr1	84847001	84848000	0.368871
chr1	84857001	84858000	1.15393
chr1	84859001	84860000	0.233945
chr1	84861001	84862000	0.435121
chr1	84863001	84864000	0.611874
chr1	84864001	84865000	0.327136
chr1	84865001	84866000	0.516792
chr1	84866001	84867000	0.305528
chr1	84869001	84870000	0.565486
chr1	85006001	85007000	-0.208779
chr1	85069001	85070000	-0.187374
chr1	85246001	85247000	0.261621
chr1	85270001	85271000	-0.302438
chr1	87358001	87359000	-0.211775
chr1	87388001	87389000	-0.235507
chr1	87706001	87707000	-0.31847
chr1	87718001	87719000	-0.396209
chr1	87719001	87720000	-0.243938
chr1	87721001	87722000	-0.193599
chr1	87753001	87754000	-0.197712
chr1	87795001	87796000	-0.513176
chr1	87797001	87798000	-0.343276
chr1	87798001	87799000	-0.725111
chr1	87804001	87805000	-0.32802
chr1	87807001	87808000	-0.645228
chr1	87813001	87814000	-0.926548
chr1	87818001	87819000	-1.81725
chr1	87819001	87820000	-1.35089
chr1	87824001	87825000	-0.817417
chr1	87825001	87826000	-0.770466
chr1	87865001	87866000	-0.254733
chr1	87866001	87867000	-0.400428
chr1	87876001	87877000	-0.262274
chr1	87948001	87949000	-0.526308
chr1	87949001	87950000	-1.21667
chr1	87958001	87959000	-0.249229
chr1	87993001	87994000	-0.176599
chr1	88005001	88006000	-0.238716
chr1	88084001	88085000	0.362648
chr1	88205001	88206000	0.79815
chr1	88206001	88207000	0.50585
chr1	88207001	88208000	1.20803
chr1	88208001	88209000	1.0728
chr1	88216001	88217000	0.28433
chr1	88245001	88246000	0.940477
chr1	88246001	88247000	1.04429
chr1	88247001	88248000	1.01119
chr1	88260001	88261000	0.263776
chr1	88349001	88350000	0.484063
chr1	88353001	88354000	0.454214
chr1	88369001	88370000	0.718034
chr1	88378001	88379000	0.248231
chr1	88385001	88386000	0.525467
chr1	88390001	88391000	0.280594
chr1	88394001	88395000	0.280688
chr1	88395001	88396000	0.303376
chr1	88406001	88407000	0.514505
chr1	88407001	88408000	0.240634
chr1	88639001	88640000	-0.767393
chr1	88769001	88770000	-0.201024
chr1	88910001	88911000	-0.183238
chr1	89114001	89115000	0.68293
chr1	89122001	89123000	0.707305
chr1	89123001	89124000	0.667696
chr1	89127001	89128000	0.285039
chr1	89170001	89171000	-0.595743
chr1	89209001	89210000	0.28358
chr1	89354001	89355000	-0.375989
chr1	89504001	89505000	-0.224068
chr1	89535001	89536000	-0.200045
chr1	89545001	89546000	0.169855
chr1	89568001	89569000	0.227813
chr1	89570001	89571000	0.226667
chr1	89586001	89587000	0.367381
chr1	89682001	89683000	-1.35866
chr1	89826001	89827000	-0.54003
chr1	89841001	89842000	-0.192915
chr1	89879001	89880000	-0.288539
chr1	90155001	90156000	-0.240051
chr1	90156001	90157000	-0.234575
chr1	90329001	90330000	0.308779
chr1	90374001	90375000	-0.279822
chr1	90502001	90503000	0.233837
chr1	90504001	90505000	0.207503
chr1	90505001	90506000	0.368884
chr1	90509001	90510000	0.40899
chr1	90520001	90521000	-0.347134
chr1	90554001	90555000	-0.368109
chr1	90566001	90567000	0.483306
chr1	90595001	90596000	-0.602452
chr1	90596001	90597000	-0.29664
chr1	90600001	90601000	-0.230799
chr1	90604001	90605000	-0.184683
chr1	90736001	90737000	-0.332692
chr1	90737001	90738000	-0.205442
chr1	90994001	90995000	0.502596
chr1	90995001	90996000	0.415925
chr1	91033001	91034000	-0.414488
chr1	91240001	91241000	-0.180916
chr1	91296001	91297000	-0.219892
chr1	91297001	91298000	-1.18566
chr1	91298001	91299000	-0.761406
chr1	91318001	91319000	-0.665873
chr1	91359001	91360000	-0.197861
chr1	91362001	91363000	0.273657
chr1	91379001	91380000	-0.238722
chr1	91406001	91407000	-0.687772
chr1	91419001	91420000	-0.329569
chr1	91420001	91421000	-0.647601
chr1	91652001	91653000	0.495106
chr1	91653001	91654000	0.343367
chr1	91823001	91824000	0.335063
chr1	91831001	91832000	-1.15269
chr1	91832001	91833000	0.249726
chr1	92099001	92100000	0.431081
chr1	92100001	92101000	0.321154
chr1	92125001	92126000	-0.431404
chr1	92181001	92182000	-0.17513
chr1	92186001	92187000	-0.199494
chr1	92187001	92188000	-0.596393
chr1	92371001	92372000	-0.452963
chr1	92401001	92402000	-0.415418
chr1	92402001	92403000	-0.38253
chr1	92415001	92416000	0.216319
chr1	92457001	92458000	-0.543587
chr1	92458001	92459000	-0.281966
chr1	92520001	92521000	0.23548
chr1	92734001	92735000	0.169508
chr1	92804001	92805000	-0.169815
chr1	92822001	92823000	-0.241733
chr1	92862001	92863000	-0.171307
chr1	92863001	92864000	-0.27687
chr1	92864001	92865000	-0.410109
chr1	92870001	92871000	-0.554634
chr1	92919001	92920000	-0.180604
chr1	92934001	92935000	-0.368283
chr1	92952001	92953000	-0.227868
chr1	92995001	92996000	-0.334027
chr1	93026001	93027000	-0.237694
chr1	93031001	93032000	0.173975
chr1	93035001	93036000	-0.251444
chr1	93078001	93079000	-1.10729
chr1	93106001	93107000	-1.99746
chr1	93107001	93108000	-0.322291
chr1	93108001	93109000	-0.696829
chr1	93109001	93110000	-0.178357
chr1	93113001	93114000	-0.217488
chr1	93160001	93161000	-0.303678
chr1	93265001	93266000	-0.197983
chr1	93306001	93307000	-0.211946
chr1	93312001	93313000	-0.25377
chr1	93326001	93327000	-0.184353
chr1	93334001	93335000	-0.2852
chr1	93352001	93353000	-0.796413
chr1	93421001	93422000	-0.22887
chr1	93459001	93460000	-0.255164
chr1	93629001	93630000	-0.428644
chr1	93953001	93954000	-0.406428
chr1	93972001	93973000	-0.486341
chr1	93996001	93997000	-1.23579
chr1	94016001	94017000	0.258395
chr1	94027001	94028000	-0.332033
chr1	94033001	94034000	-0.759408
chr1	94080001	94081000	0.21457
chr1	94091001	94092000	-0.175017
chr1	94092001	94093000	-0.716228
chr1	94154001	94155000	-0.392552
chr1	94244001	94245000	0.432495
chr1	94370001	94371000	0.20914
chr1	94531001	94532000	-0.264356
chr1	94641001	94642000	-0.190227
chr1	94666001	94667000	-0.648824
chr1	94875001	94876000	0.17275
chr1	94981001	94982000	-0.402102
chr1	95094001	95095000	0.864916
chr1	95401001	95402000	-0.181055
chr1	95402001	95403000	-0.718784
chr1	95405001	95406000	-0.391473
chr1	95445001	95446000	-0.17291
chr1	95474001	95475000	0.275972
chr1	95545001	95546000	0.172267
chr1	95564001	95565000	0.185962
chr1	95776001	95777000	0.207022
chr1	95778001	95779000	0.303086
chr1	95784001	95785000	0.291741
chr1	95845001	95846000	0.394218
chr1	95848001	95849000	0.199199
chr1	97115001	97116000	-0.638988
chr1	97518001	97519000	-0.237647
chr1	97639001	97640000	0.204029
chr1	97650001	97651000	0.300168
chr1	98745001	98746000	0.327791
chr1	98771001	98772000	0.267292
chr1	99197001	99198000	-0.347128
chr1	99450001	99451000	-0.913133
chr1	99519001	99520000	-0.465746
chr1	99520001	99521000	-0.195144
chr1	99745001	99746000	-0.396543
chr1	100089001	100090000	-0.206947
chr1	100491001	100492000	-0.188177
chr1	100493001	100494000	-0.239872
chr1	100495001	100496000	-0.179403
chr1	100499001	100500000	0.285428
chr1	100563001	100564000	-0.377171
chr1	100565001	100566000	-0.216898
chr1	101867001	101868000	0.187275
chr1	102427001	102428000	0.175665
chr1	102774001	102775000	0.372505
chr1	103525001	103526000	0.309733
chr1	103669001	103670000	0.379724
chr1	103815001	103816000	0.503826
chr1	104067001	104068000	-0.90343
chr1	106643001	106644000	-0.593806
chr1	106666001	106667000	-0.365045
chr1	106667001	106668000	-0.413502
chr1	106668001	106669000	-1.41034
chr1	106688001	106689000	-0.455617
chr1	106692001	106693000	-0.692625
chr1	106693001	106694000	-0.336193
chr1	106695001	106696000	-0.211279
chr1	106699001	106700000	-0.179726
chr1	106700001	106701000	-0.349898
chr1	106703001	106704000	-0.293971
chr1	106705001	106706000	-0.205
chr1	106711001	106712000	-0.172588
chr1	106712001	106713000	-0.20448
chr1	106724001	106725000	-0.915726
chr1	106734001	106735000	-0.830965
chr1	106735001	106736000	-1.62116
chr1	106736001	106737000	-0.259878
chr1	106743001	106744000	-0.339114
chr1	106744001	106745000	-1.56933
chr1	106745001	106746000	-1.45867
chr1	106768001	106769000	-0.188967
chr1	106799001	106800000	-0.193635
chr1	106856001	106857000	-0.189778
chr1	106875001	106876000	-0.266504
chr1	106880001	106881000	-0.183849
chr1	106889001	106890000	-0.204789
chr1	106894001	106895000	-0.184805
chr1	106967001	106968000	0.297913
chr1	107008001	107009000	-0.255814
chr1	107143001	107144000	-0.410857
chr1	107208001	107209000	-0.220825
chr1	107280001	107281000	-0.505336
chr1	107281001	107282000	-1.29025
chr1	107388001	107389000	0.563923
chr1	107520001	107521000	-0.208777
chr1	107892001	107893000	0.239772
chr1	107939001	107940000	-0.247391
chr1	107958001	107959000	-0.33107
chr1	108051001	108052000	-0.542175
chr1	108082001	108083000	-0.419757
chr1	108091001	108092000	-0.172675
chr1	108093001	108094000	-0.232366
chr1	108094001	108095000	-0.791318
chr1	108095001	108096000	-0.352696
chr1	108096001	108097000	-1.08447
chr1	108100001	108101000	-0.231261
chr1	108109001	108110000	-0.646728
chr1	108128001	108129000	-0.756155
chr1	108133001	108134000	-0.359142
chr1	108136001	108137000	-0.221205
chr1	108137001	108138000	-1.39305
chr1	108159001	108160000	-0.206473
chr1	108175001	108176000	0.193577
chr1	108246001	108247000	-0.212514
chr1	108298001	108299000	-0.231256
chr1	108299001	108300000	-0.624962
chr1	108468001	108469000	-0.217143
chr1	108481001	108482000	-0.673307
chr1	108526001	108527000	-0.655975
chr1	108550001	108551000	-0.396643
chr1	108603001	108604000	-0.196551
chr1	108605001	108606000	-0.29522
chr1	108606001	108607000	-0.210695
chr1	108607001	108608000	-0.237883
chr1	108618001	108619000	0.170366
chr1	108619001	108620000	0.207312
chr1	108766001	108767000	-0.30571
chr1	109872001	109873000	-0.894346
chr1	109998001	109999000	-0.788303
chr1	109999001	110000000	-0.633865
chr1	110445001	110446000	0.382046
chr1	112671001	112672000	0.333954
chr1	112687001	112688000	0.270721
chr1	113182001	113183000	-0.192971
chr1	114167001	114168000	0.210602
chr1	115254001	115255000	-0.783126
chr1	116538001	116539000	0.66537
chr1	116746001	116747000	0.322077
chr1	119187001	119188000	0.207078
chr1	119354001	119355000	0.310168
chr1	119900001	119901000	0.377172
chr1	120229001	120230000	0.215507
chr1	120295001	120296000	-0.413938
chr1	120319001	120320000	0.172158
chr1	120522001	120523000	0.733056
chr1	120523001	120524000	0.231115
chr1	120538001	120539000	0.188144
chr1	120539001	120540000	0.492521
chr1	120544001	120545000	0.499137
chr1	120877001	120878000	-0.675737
chr1	120900001	120901000	0.508512
chr1	120904001	120905000	0.194037
chr1	120933001	120934000	0.186503
chr1	120946001	120947000	-0.95174
chr1	120971001	120972000	0.289744
chr1	120972001	120973000	0.885185
chr1	121044001	121045000	0.191537
chr1	121152001	121153000	-0.281332
chr1	121153001	121154000	-0.505669
chr1	121201001	121202000	0.614007
chr1	121202001	121203000	0.484197
chr1	121225001	121226000	-0.33444
chr1	121226001	121227000	0.307272
chr1	121230001	121231000	0.255273
chr1	121245001	121246000	0.321371
chr1	121295001	121296000	1.09625
chr1	121388001	121389000	-0.176602
chr1	121392001	121393000	-0.254813
chr1	121394001	121395000	0.368931
chr1	121521001	121522000	-0.660208
chr1	121525001	121526000	-0.275658
chr1	121531001	121532000	0.332144
chr1	121536001	121537000	-0.191891
chr1	121543001	121544000	-0.173702
chr1	121548001	121549000	0.187359
chr1	121636001	121637000	0.172387
chr1	121735001	121736000	-0.254101
chr1	121765001	121766000	0.216237
chr1	121775001	121776000	-0.287305
chr1	121905001	121906000	-0.318647
chr1	121939001	121940000	0.187832
chr1	122013001	122014000	-0.687476
chr1	122540001	122541000	0.317707
chr1	122541001	122542000	0.380106
chr1	122650001	122651000	-0.25463
chr1	122651001	122652000	-0.186479
chr1	122656001	122657000	0.181168
chr1	122714001	122715000	-0.352573
chr1	122943001	122944000	-0.756086
chr1	122981001	122982000	-0.284502
chr1	122982001	122983000	-0.311396
chr1	122983001	122984000	-0.69495
chr1	122990001	122991000	-0.199914
chr1	123008001	123009000	-0.639521
chr1	123009001	123010000	-0.294494
chr1	123347001	123348000	-0.221301
chr1	123349001	123350000	-0.597706
chr1	123631001	123632000	-0.692435
chr1	123739001	123740000	0.250791
chr1	126809001	126810000	-0.232483
chr1	127295001	127296000	-0.208956
chr1	127351001	127352000	-0.5136
chr1	127429001	127430000	0.717071
chr1	127439001	127440000	-0.371185
chr1	127584001	127585000	0.285041
chr1	127626001	127627000	0.173102
chr1	127751001	127752000	-0.377837
chr1	127921001	127922000	-0.562311
chr1	127972001	127973000	-0.250326
chr1	128017001	128018000	-0.175978
chr1	128026001	128027000	-0.459047
chr1	128027001	128028000	-0.293111
chr1	128064001	128065000	-0.836513
chr1	128065001	128066000	-0.380498
chr1	128075001	128076000	-0.230064
chr1	128381001	128382000	-0.374765
chr1	128441001	128442000	-0.296998
chr1	128553001	128554000	-0.280917
chr1	128557001	128558000	-0.961126
chr1	128567001	128568000	-0.255709
chr1	128578001	128579000	-0.862656
chr1	128580001	128581000	-1.29023
chr1	128581001	128582000	-0.971305
chr1	128584001	128585000	-0.194289
chr1	128623001	128624000	-0.280336
chr1	128627001	128628000	-0.196497
chr1	128703001	128704000	-0.681937
chr1	128726001	128727000	-0.471395
chr1	128727001	128728000	-0.72644
chr1	128762001	128763000	-0.326592
chr1	129135001	129136000	0.291365
chr1	129136001	129137000	-0.727566
chr1	129245001	129246000	-0.609339
chr1	129311001	129312000	-0.332337
chr1	129316001	129317000	-0.313318
chr1	129321001	129322000	-0.338607
chr1	129699001	129700000	0.274815
chr1	129886001	129887000	0.277501
chr1	129887001	129888000	0.271325
chr1	129897001	129898000	0.728511
chr1	129912001	129913000	-0.248439
chr1	129977001	129978000	-0.397451
chr1	129978001	129979000	-0.43713
chr1	129979001	129980000	-0.275416
chr1	129986001	129987000	0.251307
chr1	129991001	129992000	0.313577
chr1	130037001	130038000	-0.331867
chr1	130053001	130054000	0.340134
chr1	130273001	130274000	-0.217787
chr1	130289001	130290000	0.298733
chr1	130291001	130292000	0.222076
chr1	130301001	130302000	-1.44688
chr1	130315001	130316000	-0.237659
chr1	130329001	130330000	-0.346578
chr1	130368001	130369000	-0.415867
chr1	130482001	130483000	-0.541505
chr1	130483001	130484000	-0.5305
chr1	130484001	130485000	-0.207192
chr1	130546001	130547000	-0.507137
chr1	130556001	130557000	-0.327326
chr1	130619001	130620000	-0.188813
chr1	130686001	130687000	-0.605281
chr1	130756001	130757000	0.575288
chr1	130757001	130758000	0.27241
chr1	131003001	131004000	0.33132
chr1	132143001	132144000	0.2895
chr1	132359001	132360000	0.204583
chr1	132404001	132405000	-0.382429
chr1	132447001	132448000	0.372134
chr1	132596001	132597000	-0.28691
chr1	132623001	132624000	-0.458811
chr1	132634001	132635000	0.239726
chr1	132959001	132960000	-0.346819
chr1	132975001	132976000	-0.359273
chr1	133026001	133027000	0.280984
chr1	133032001	133033000	-0.175234
chr1	133036001	133037000	0.420536
chr1	133042001	133043000	0.368353
chr1	133044001	133045000	0.234246
chr1	133057001	133058000	0.37771
chr1	133058001	133059000	0.501175
chr1	133180001	133181000	-0.313316
chr1	133251001	133252000	-0.28774
chr1	133275001	133276000	-1.5116
chr1	133276001	133277000	-1.01686
chr1	133277001	133278000	-0.871864
chr1	133281001	133282000	-0.586527
chr1	133314001	133315000	-0.70347
chr1	133328001	133329000	-0.753516
chr1	133335001	133336000	-0.630479
chr1	133357001	133358000	-0.74571
chr1	133358001	133359000	-0.432389
chr1	133359001	133360000	-0.340773
chr1	133360001	133361000	-0.232957
chr1	133361001	133362000	-0.192395
chr1	133369001	133370000	-0.666166
chr1	133370001	133371000	-2.91441
chr1	133371001	133372000	-0.414268
chr1	133375001	133376000	-0.477998
chr1	133380001	133381000	-2.1768
chr1	133392001	133393000	-0.209168
chr1	133407001	133408000	-0.223149
chr1	133408001	133409000	-0.224313
chr1	133410001	133411000	-0.276798
chr1	133418001	133419000	-0.213424
chr1	133420001	133421000	-0.389862
chr1	133423001	133424000	-0.244379
chr1	133615001	133616000	0.186467
chr1	133642001	133643000	0.186435
chr1	133755001	133756000	0.173938
chr1	133786001	133787000	0.296196
chr1	133787001	133788000	0.783116
chr1	133788001	133789000	0.180314
chr1	133800001	133801000	0.207252
chr1	133806001	133807000	0.283229
chr1	133924001	133925000	-0.253773
chr1	134055001	134056000	0.192915
chr1	134064001	134065000	0.16955
chr1	134094001	134095000	0.302627
chr1	134097001	134098000	0.269083
chr1	134134001	134135000	0.170181
chr1	134165001	134166000	0.298688
chr1	134177001	134178000	0.54881
chr1	134178001	134179000	0.258288
chr1	134187001	134188000	0.27087
chr1	134188001	134189000	0.23703
chr1	134193001	134194000	-0.198093
chr1	134213001	134214000	-0.619402
chr1	134214001	134215000	-0.519037
chr1	134216001	134217000	-0.200917
chr1	134230001	134231000	-0.281714
chr1	134238001	134239000	0.333793
chr1	134239001	134240000	0.196701
chr1	134285001	134286000	-0.185661
chr1	134287001	134288000	0.277269
chr1	134327001	134328000	-0.201117
chr1	134366001	134367000	0.343937
chr1	134367001	134368000	0.330524
chr1	134368001	134369000	0.290095
chr1	134369001	134370000	0.312889
chr1	134385001	134386000	0.172462
chr1	134437001	134438000	0.215524
chr1	134683001	134684000	-0.220129
chr1	134697001	134698000	0.376324
chr1	134706001	134707000	0.196355
chr1	134714001	134715000	-0.347644
chr1	134742001	134743000	-0.264896
chr1	134747001	134748000	0.634775
chr1	134775001	134776000	0.808024
chr1	134776001	134777000	0.227772
chr1	134817001	134818000	-0.394343
chr1	134880001	134881000	0.228978
chr1	134901001	134902000	0.257568
chr1	134909001	134910000	0.169839
chr1	134915001	134916000	0.28705
chr1	134917001	134918000	0.405405
chr1	134946001	134947000	0.27374
chr1	135014001	135015000	0.34648
chr1	135022001	135023000	0.245526
chr1	135199001	135200000	-0.408469
chr1	135290001	135291000	-0.208932
chr1	135424001	135425000	0.204463
chr1	135512001	135513000	-0.234665
chr1	135547001	135548000	0.263083
chr1	135557001	135558000	0.186096
chr1	135561001	135562000	0.342078
chr1	135564001	135565000	0.415761
chr1	135568001	135569000	0.330596
chr1	135591001	135592000	0.598578
chr1	135606001	135607000	0.218915
chr1	135669001	135670000	-0.209069
chr1	135760001	135761000	-0.451939
chr1	135806001	135807000	-0.181161
chr1	135812001	135813000	-0.323703
chr1	135959001	135960000	-0.839163
chr1	135970001	135971000	-0.482283
chr1	135993001	135994000	-0.451149
chr1	136085001	136086000	0.429017
chr1	136086001	136087000	0.20975
chr1	136107001	136108000	-0.318181
chr1	136129001	136130000	-0.940998
chr1	136130001	136131000	-0.410694
chr1	136143001	136144000	-0.185602
chr1	136162001	136163000	-0.462138
chr1	136166001	136167000	0.243653
chr1	136278001	136279000	0.476028
chr1	136290001	136291000	0.374895
chr1	136296001	136297000	0.379548
chr1	136300001	136301000	0.919486
chr1	136301001	136302000	0.394747
chr1	136307001	136308000	0.325816
chr1	136308001	136309000	0.479025
chr1	136311001	136312000	0.215849
chr1	136329001	136330000	0.656873
chr1	136331001	136332000	0.24349
chr1	136446001	136447000	0.369249
chr1	136472001	136473000	0.198352
chr1	136488001	136489000	0.23697
chr1	136494001	136495000	0.200106
chr1	136498001	136499000	0.241513
chr1	136505001	136506000	0.666077
chr1	136755001	136756000	-0.39184
chr1	136872001	136873000	0.182372
chr1	137045001	137046000	-1.35043
chr1	137056001	137057000	-0.336829
chr1	137082001	137083000	0.35831
chr1	137083001	137084000	0.387317
chr1	137095001	137096000	0.80054
chr1	137096001	137097000	0.40616
chr1	137114001	137115000	0.603978
chr1	137148001	137149000	0.205049
chr1	137157001	137158000	0.346463
chr1	137240001	137241000	0.194595
chr1	137308001	137309000	-0.418293
chr1	137369001	137370000	0.298985
chr1	137404001	137405000	0.293745
chr1	137410001	137411000	-0.425753
chr1	137412001	137413000	-0.488944
chr1	137442001	137443000	-0.405905
chr1	137465001	137466000	-0.225267
chr1	137515001	137516000	-0.472628
chr1	137541001	137542000	-0.209836
chr1	137569001	137570000	-0.377356
chr1	137572001	137573000	0.564773
chr1	137573001	137574000	0.667662
chr1	137586001	137587000	-0.246915
chr1	137611001	137612000	0.41064
chr1	137937001	137938000	-0.297303
chr1	137952001	137953000	-0.383044
chr1	138037001	138038000	-0.328526
chr1	138038001	138039000	-0.635568
chr1	138039001	138040000	-0.574016
chr1	138091001	138092000	-0.234414
chr1	138165001	138166000	-0.530299
chr1	138167001	138168000	-0.329076
chr1	138187001	138188000	-0.362461
chr1	138188001	138189000	-0.225696
chr1	138222001	138223000	-0.700728
chr1	138223001	138224000	-0.382563
chr1	138228001	138229000	-0.292537
chr1	138230001	138231000	-0.558662
chr1	138232001	138233000	-0.204081
chr1	138247001	138248000	-0.492129
chr1	138277001	138278000	-0.411216
chr1	138278001	138279000	-0.572317
chr1	138324001	138325000	0.178704
chr1	138353001	138354000	-0.20951
chr1	138423001	138424000	0.182179
chr1	138431001	138432000	0.259701
chr1	138452001	138453000	0.545268
chr1	138462001	138463000	0.620056
chr1	138466001	138467000	0.379247
chr1	138467001	138468000	0.480422
chr1	138475001	138476000	0.2176
chr1	138480001	138481000	0.232826
chr1	138489001	138490000	0.330296
chr1	138493001	138494000	0.33077
chr1	138495001	138496000	0.266321
chr1	138500001	138501000	0.172178
chr1	138530001	138531000	0.412816
chr1	138533001	138534000	0.260408
chr1	138541001	138542000	0.379177
chr1	138556001	138557000	0.189284
chr1	138567001	138568000	0.394748
chr1	138571001	138572000	1.1383
chr1	138586001	138587000	0.480486
chr1	138587001	138588000	0.270139
chr1	138591001	138592000	0.91443
chr1	138592001	138593000	1.43964
chr1	138593001	138594000	0.893827
chr1	138595001	138596000	0.714446
chr1	138603001	138604000	0.519576
chr1	138611001	138612000	0.17671
chr1	138616001	138617000	0.217786
chr1	138624001	138625000	0.835459
chr1	138634001	138635000	0.296717
chr1	138637001	138638000	0.28578
chr1	138775001	138776000	0.169075
chr1	138842001	138843000	0.558632
chr1	138850001	138851000	0.564565
chr1	138854001	138855000	0.330452
chr1	138902001	138903000	0.189729
chr1	138971001	138972000	-0.312657
chr1	139070001	139071000	0.337038
chr1	139151001	139152000	-0.221348
chr1	139152001	139153000	-0.182164
chr1	139488001	139489000	-0.386482
chr1	139553001	139554000	-0.500594
chr1	139554001	139555000	-0.364424
chr1	139555001	139556000	-0.218379
chr1	139580001	139581000	-0.201808
chr1	139683001	139684000	-0.399296
chr1	139795001	139796000	-0.54452
chr1	139796001	139797000	-0.279338
chr1	139797001	139798000	-0.812569
chr1	139799001	139800000	-1.14678
chr1	139808001	139809000	-0.314813
chr1	139810001	139811000	-0.278263
chr1	139813001	139814000	-0.270876
chr1	139816001	139817000	-0.516543
chr1	139818001	139819000	-0.446148
chr1	139820001	139821000	-0.473859
chr1	139822001	139823000	-0.457568
chr1	139823001	139824000	-1.11982
chr1	139824001	139825000	-1.35346
chr1	139825001	139826000	-0.658311
chr1	139826001	139827000	-0.203245
chr1	139832001	139833000	-0.342335
chr1	139833001	139834000	-0.287252
chr1	139834001	139835000	-0.453475
chr1	139835001	139836000	-0.455502
chr1	139837001	139838000	-0.196431
chr1	139838001	139839000	-0.361731
chr1	139842001	139843000	-0.325522
chr1	139843001	139844000	-0.431564
chr1	139846001	139847000	-0.366065
chr1	139852001	139853000	-0.248528
chr1	139860001	139861000	-0.647759
chr1	139861001	139862000	-1.03565
chr1	139862001	139863000	-1.16824
chr1	139863001	139864000	-1.13409
chr1	139869001	139870000	-0.277392
chr1	139870001	139871000	-0.26158
chr1	139871001	139872000	-0.176506
chr1	139873001	139874000	-0.516043
chr1	139919001	139920000	-0.170179
chr1	139926001	139927000	-0.993026
chr1	140045001	140046000	-0.640592
chr1	140393001	140394000	-0.199611
chr1	140403001	140404000	-0.404401
chr1	140465001	140466000	-0.354262
chr1	140489001	140490000	0.319375
chr1	140492001	140493000	-0.507223
chr1	140493001	140494000	-0.194493
chr1	140825001	140826000	-0.248945
chr1	140888001	140889000	-0.234813
chr1	140939001	140940000	-0.613747
chr1	140975001	140976000	-0.280834
chr1	140978001	140979000	-0.19839
chr1	141074001	141075000	-0.193208
chr1	141077001	141078000	-0.53788
chr1	141106001	141107000	-0.352571
chr1	141188001	141189000	-0.54762
chr1	141198001	141199000	-0.287411
chr1	141233001	141234000	-0.299038
chr1	141235001	141236000	-0.430359
chr1	141242001	141243000	-0.436468
chr1	141243001	141244000	-1.99762
chr1	141244001	141245000	-0.279841
chr1	141320001	141321000	-0.235263
chr1	141347001	141348000	-0.185947
chr1	141360001	141361000	-0.188007
chr1	141378001	141379000	-0.181557
chr1	141396001	141397000	0.397843
chr1	141483001	141484000	0.556264
chr1	141554001	141555000	0.24081
chr1	141631001	141632000	0.187405
chr1	142084001	142085000	0.199566
chr1	142325001	142326000	0.218827
chr1	142350001	142351000	0.235518
chr1	142927001	142928000	-0.21743
chr1	142937001	142938000	0.228835
chr1	143000001	143001000	-0.68772
chr1	144520001	144521000	-0.353862
chr1	144881001	144882000	-0.181088
chr1	144882001	144883000	-0.200279
chr1	144948001	144949000	-0.206406
chr1	144950001	144951000	-0.224111
chr1	144957001	144958000	-0.259387
chr1	144976001	144977000	-0.723997
chr1	144977001	144978000	-1.81083
chr1	144995001	144996000	-0.171465
chr1	145042001	145043000	-0.317285
chr1	145155001	145156000	-0.512603
chr1	145156001	145157000	-0.18471
chr1	145402001	145403000	0.446285
chr1	145501001	145502000	0.263565
chr1	145535001	145536000	0.221248
chr1	145550001	145551000	0.315805
chr1	145579001	145580000	0.501505
chr1	145580001	145581000	0.271475
chr1	145581001	145582000	0.48887
chr1	145586001	145587000	0.211825
chr1	145593001	145594000	0.235596
chr1	145649001	145650000	-0.258232
chr1	145667001	145668000	-0.668363
chr1	145766001	145767000	-0.25406
chr1	146024001	146025000	-0.252356
chr1	146115001	146116000	-0.193276
chr1	148170001	148171000	0.202074
chr1	148342001	148343000	0.290648
chr1	148691001	148692000	-0.425284
chr1	151802001	151803000	-0.224574
chr1	151803001	151804000	-0.247481
chr1	152077001	152078000	0.194932
chr1	152334001	152335000	-0.198098
chr1	152344001	152345000	0.585342
chr1	152588001	152589000	-0.280275
chr1	152607001	152608000	-0.441513
chr1	152608001	152609000	-0.565964
chr1	152737001	152738000	-0.191766
chr1	152797001	152798000	-0.251846
chr1	152823001	152824000	-0.455298
chr1	152827001	152828000	-0.250824
chr1	152909001	152910000	-0.349838
chr1	152959001	152960000	0.217636
chr1	153024001	153025000	0.601263
chr1	153025001	153026000	0.460297
chr1	153188001	153189000	-0.370271
chr1	153209001	153210000	-0.255742
chr1	153363001	153364000	0.202485
chr1	153391001	153392000	0.371609
chr1	153392001	153393000	0.26961
chr1	153474001	153475000	-0.347002
chr1	153567001	153568000	-0.20572
chr1	153573001	153574000	-0.217247
chr1	153584001	153585000	0.327083
chr1	153616001	153617000	-0.186999
chr1	153699001	153700000	-0.184176
chr1	153727001	153728000	0.218714
chr1	153737001	153738000	-0.422875
chr1	153878001	153879000	-0.198307
chr1	154302001	154303000	-0.478576
chr1	154308001	154309000	-0.19243
chr1	154332001	154333000	-0.232832
chr1	154333001	154334000	-0.369775
chr1	154369001	154370000	-0.188487
chr1	154433001	154434000	-0.203546
chr1	154436001	154437000	-0.419952
chr1	154440001	154441000	-0.35229
chr1	154481001	154482000	-0.324354
chr1	154482001	154483000	-0.202643
chr1	154487001	154488000	-0.608019
chr1	154492001	154493000	-0.184018
chr1	154641001	154642000	0.484738
chr1	154664001	154665000	-0.599342
chr1	154665001	154666000	-0.316813
chr1	154713001	154714000	-0.20382
chr1	154747001	154748000	0.319217
chr1	154760001	154761000	-0.197622
chr1	154762001	154763000	0.463869
chr1	154763001	154764000	0.32832
chr1	154820001	154821000	0.579665
chr1	154861001	154862000	-1.14784
chr1	154862001	154863000	-0.655346
chr1	154918001	154919000	0.223597
chr1	154924001	154925000	0.336047
chr1	154926001	154927000	0.497494
chr1	154931001	154932000	-0.543079
chr1	154940001	154941000	0.794796
chr1	154942001	154943000	0.63164
chr1	154943001	154944000	0.428518
chr1	155038001	155039000	-0.224035
chr1	155049001	155050000	-0.557628
chr1	155112001	155113000	-0.540269
chr1	155114001	155115000	-0.541523
chr1	155123001	155124000	-0.179005
chr1	155145001	155146000	-0.278669
chr1	155146001	155147000	-0.379975
chr1	155163001	155164000	0.623714
chr1	155181001	155182000	-0.490087
chr1	155182001	155183000	-0.304139
chr1	155195001	155196000	0.533653
chr1	155223001	155224000	0.433624
chr1	155224001	155225000	0.411261
chr1	155225001	155226000	0.221857
chr1	155232001	155233000	0.173273
chr1	155260001	155261000	-0.200494
chr1	155300001	155301000	0.596531
chr1	155312001	155313000	-0.399764
chr1	155320001	155321000	-0.313168
chr1	155340001	155341000	0.584377
chr1	155341001	155342000	0.790946
chr1	155353001	155354000	-0.763784
chr1	155357001	155358000	0.269817
chr1	155379001	155380000	0.505457
chr1	155386001	155387000	-0.192018
chr1	155387001	155388000	-0.865355
chr1	155400001	155401000	-0.185767
chr1	155437001	155438000	0.446614
chr1	155441001	155442000	-0.42212
chr1	155442001	155443000	-0.800166
chr1	155443001	155444000	-0.338802
chr1	155482001	155483000	-0.458045
chr1	155525001	155526000	0.370553
chr1	155545001	155546000	-0.340123
chr1	155550001	155551000	-0.353353
chr1	155551001	155552000	-0.269043
chr1	155583001	155584000	-0.189262
chr1	155584001	155585000	-0.747542
chr1	155589001	155590000	-0.234131
chr1	155591001	155592000	-0.260231
chr1	155592001	155593000	-0.641486
chr1	155593001	155594000	-0.722841
chr1	155760001	155761000	-0.181283
chr1	155825001	155826000	-0.667584
chr1	155927001	155928000	0.337492
chr1	155928001	155929000	0.775162
chr1	155949001	155950000	-0.824584
chr1	155997001	155998000	-0.366296
chr1	156003001	156004000	-0.40253
chr1	156509001	156510000	-0.233639
chr1	156577001	156578000	-0.550044
chr1	156830001	156831000	-0.457279
chr1	156831001	156832000	-0.383954
chr1	156933001	156934000	0.56053
chr1	156934001	156935000	0.459306
chr1	156942001	156943000	-0.324789
chr1	156943001	156944000	-0.327555
chr1	157057001	157058000	-0.269567
chr1	157060001	157061000	-0.298665
chr1	157081001	157082000	-0.261065
chr1	157095001	157096000	0.22166
chr1	157141001	157142000	-0.23174
chr1	157297001	157298000	-0.195049
chr1	157545001	157546000	-0.194133
chr1	157548001	157549000	-0.698309
chr1	157644001	157645000	-0.443263
chr1	157913001	157914000	-0.239115
chr1	158198001	158199000	0.654807
chr1	158215001	158216000	-0.210751
chr1	158234001	158235000	0.172452
chr1	158351001	158352000	0.191679
chr1	158358001	158359000	-0.222025
chr1	158488001	158489000	0.194886
chr1	158562001	158563000	-0.238813
chr1	158578001	158579000	0.242232
chr1	158582001	158583000	0.241906
chr1	158591001	158592000	0.34199
chr1	158597001	158598000	0.197166
chr1	158598001	158599000	0.416766
chr1	158599001	158600000	0.752103
chr1	158603001	158604000	0.24803
chr1	158794001	158795000	-0.38717
chr1	158891001	158892000	0.263574
chr1	158892001	158893000	0.210842
chr1	158913001	158914000	0.229446
chr1	158969001	158970000	-0.529217
chr1	158970001	158971000	-0.216945
chr1	159083001	159084000	-0.579241
chr1	159084001	159085000	-0.731048
chr1	159162001	159163000	-0.369309
chr1	159350001	159351000	-0.20173
chr1	159371001	159372000	-0.373901
chr1	159377001	159378000	-0.482364
chr1	159383001	159384000	-0.172304
chr1	159389001	159390000	0.369332
chr1	159448001	159449000	-0.413822
chr1	159563001	159564000	-0.480152
chr1	159758001	159759000	-0.313599
chr1	159868001	159869000	-0.380177
chr1	159870001	159871000	-0.908942
chr1	160078001	160079000	-0.42654
chr1	160091001	160092000	-0.349381
chr1	160240001	160241000	-0.347351
chr1	160287001	160288000	-0.215712
chr1	160305001	160306000	-0.194517
chr1	160338001	160339000	-1.17753
chr1	160393001	160394000	-0.200394
chr1	160408001	160409000	-0.301185
chr1	160599001	160600000	-0.242316
chr1	160610001	160611000	-0.220945
chr1	161093001	161094000	-0.208298
chr1	161161001	161162000	0.182318
chr1	161219001	161220000	-0.247508
chr1	161285001	161286000	-0.289456
chr1	161424001	161425000	-0.305395
chr1	161500001	161501000	-0.510901
chr1	161591001	161592000	-0.533217
chr1	161600001	161601000	-0.321453
chr1	161601001	161602000	-0.614631
chr1	161616001	161617000	-0.399113
chr1	161620001	161621000	-0.715598
chr1	161625001	161626000	-0.201966
chr1	161630001	161631000	-0.33189
chr1	161671001	161672000	-1.07573
chr1	161672001	161673000	-0.402308
chr1	161743001	161744000	0.256164
chr1	161810001	161811000	-0.204107
chr1	161811001	161812000	-0.5143
chr1	162079001	162080000	-0.329135
chr1	162080001	162081000	-0.588369
chr1	162148001	162149000	0.677518
chr1	162220001	162221000	-0.314787
chr1	162221001	162222000	-0.277794
chr1	162222001	162223000	-0.266029
chr1	162239001	162240000	0.697908
chr1	162240001	162241000	0.659954
chr1	162242001	162243000	0.210224
chr1	162330001	162331000	0.208301
chr1	162462001	162463000	-0.168805
chr1	162476001	162477000	-0.199934
chr1	162477001	162478000	-0.281444
chr1	162478001	162479000	-0.502912
chr1	162519001	162520000	-0.339857
chr1	162554001	162555000	0.438039
chr1	162555001	162556000	0.613727
chr1	162664001	162665000	0.174871
chr1	162724001	162725000	-0.268682
chr1	162739001	162740000	0.222608
chr1	162834001	162835000	-0.32671
chr1	162850001	162851000	-0.471386
chr1	162935001	162936000	0.29953
chr1	162971001	162972000	-1.3404
chr1	162972001	162973000	-0.541485
chr1	163017001	163018000	-0.190766
chr1	163070001	163071000	0.206627
chr1	163090001	163091000	0.206191
chr1	163154001	163155000	-0.355874
chr1	163155001	163156000	-0.821322
chr1	163178001	163179000	-0.273563
chr1	163203001	163204000	-0.38105
chr1	163373001	163374000	0.282318
chr1	163426001	163427000	-0.9795
chr1	163427001	163428000	-1.10951
chr1	163438001	163439000	-0.505162
chr1	163453001	163454000	-0.275586
chr1	163454001	163455000	-0.20728
chr1	163457001	163458000	-0.404002
chr1	163464001	163465000	0.204726
chr1	163537001	163538000	-0.344069
chr1	163634001	163635000	-0.234909
chr1	163650001	163651000	-0.192645
chr1	163904001	163905000	-0.194686
chr1	163930001	163931000	-0.714145
chr1	163967001	163968000	-0.784954
[truncated: 32,071 more rows]
