# Supplementary material for: Enhancer regions show high histone H3.3 turnover that changes during differentiation
Source: eLife. 2016 Jun 15;5:e15316. doi: 10.7554/eLife.15316 (PMC4965263; doi:10.7554/eLife.15316)
Supplement: Supplementary file 4. — DOI: http://dx.doi.org/10.7554/eLife.15316.024 [file elife-15316-supp4.xlsx]

## Sheet: Sheet1
Name	Reference	Details		Link	GEO link	GEO accession
ESC enhancers	Whyte et al., 2013. PMID: 23582322
NSC enhancers	ENCODE: ENCSR000CCY	H3K27ac ChIP-seq on 14.5 day embryonic mouse whole brain, broadPeak	ENCFF001XZR is broad peaks file	https://www.encodeproject.org/experiments/ENCSR000CCY/	http://www.ncbi.nlm.nih.gov/geo/query/acc.cgi?acc=GSM1000094	GSM1000094
ESC H3K9me3	ENCODE: ENCSR857MYS	H3K9me3 ChIP-seq on ES-E14, peaks		https://www.encodeproject.org/experiments/ENCSR857MYS/
DNase	ENCODE: ENCSR000CMW	DNase-seq on ES-E14 cells	E14-DS18505.peaks.fdr0.01	https://www.encodeproject.org/experiments/ENCSR000CMW/	http://www.ncbi.nlm.nih.gov/geo/query/acc.cgi?acc=GSM1014154	GSM1014154
Expression data	West et al., 2014. PMID: 25158628				http://www.ncbi.nlm.nih.gov/geo/query/acc.cgi?acc=GSE59064	GSE59064
