# Supplementary material for: Enhancer regions show high histone H3.3 turnover that changes during differentiation
Source: eLife. 2016 Jun 15;5:e15316. doi: 10.7554/eLife.15316 (PMC4965263; doi:10.7554/eLife.15316)
Supplement: Supplementary file 5. — DOI: http://dx.doi.org/10.7554/eLife.15316.025 [file elife-15316-supp5.xlsx]

## Sheet: Sheet1
Spike-in controls
NAME	GC %	SEQUENCE
GC30	30	CAATTTGTGTTAGAATCGTTTGATTATACATAGTTTTCTGCTAATGACTCAACATATGCTATCTTTCTATATTCAGAGTCACCTTCATAATTGTCTATCATAGTTCGTATTATACAGTATATTAGTCGTGACTATTAATGTGGAATACCA
GC40	40	CCTATTCTCCTACGATACTATATATGATCCGCGTTATGGAACGTCCATATAAGTAGAAGTAAGTAGTTGATTGGTACTACGTAGAGCCAAGTGTCCGTTATACCCGAACGTGCTACACTTGCACATCAGGTAATTATAGAACGTCATTAA
GC50	50	CCTCATAGATACTTGTCCTTGCGAGGAAGTTTCGTTCGCTTGGCTTCTGCAAGAAGGCCGAAGCGCGCCTTAGCTAAGTTGTATCGGGGTCTTATACCTTGTAGCGACGGATAATGTGCGCACTAAGCAATAACGTTGCAACGACCCTAG
GC60	60	CGGCTACCGCTGCCATGCCGTATTATCGATAGGAACACGGGTCAGGGAGGACCTGCTCCACTGCCACGTTTGCAGCGACATCTCGGTCGTCGTCGCATAGGGTTGCTTCGGTTAGCGCCTACTGTGCGCTATTCCAAGTTCGCCGCCGAG
GC70	70	CGGCGGAATTGCCAGCACCGCGTGGGCTCTGGGAGCTTCACCCGCCCAACACGGTCACGCCGCCGGATACTGCGTGGATTGGCTCGGCCAGCGCTCCACCGGCTCCCTGCTGCCCGCGGTTGGGTTTTGTGGCTGCGCGGTGAGGCCAGA
Spike-in fragments were mixed together in equal molar ratios to generate the final spike-in control that was added during library preparation.
