# Supplementary material for: Enhancer regions show high histone H3.3 turnover that changes during differentiation
Source: eLife. 2016 Jun 15;5:e15316. doi: 10.7554/eLife.15316 (PMC4965263; doi:10.7554/eLife.15316)
Supplement: Supplementary file 6. — DOI: http://dx.doi.org/10.7554/eLife.15316.026 [file elife-15316-supp6.xlsx]

## Sheet: Sheet1
Genes	Forward primer	Reverse primer
Eef1A1	TTGGTTCAAGGGATGGAAAG	AGCAAAGGTAACCACCATGC
Sox1	CACAGTTCAGCCCTGAGTGA	AGGCCACAACAACAACAACA
Sox2	CACAACTCGGAGATCAGCAA	CTCCGGGAAGCGTGTACTTA
Olig2	GGCGGTGGCTTCAAGTCATC	TAGTTTCGCGCCAGCAGCAG
Slc1a3	GCCTATCCAGTCCAACGAAA	CGAAGCACATGGAGAAGACA
Oct4/Pou5f1	CTGTAGGGAGGGCTTCGGGCACTT	CTGAGGGCCAGGCAGGAGCACGAG
